# Supplementary material for: Modifiable risk factors that mediate the effect of insomnia on the risk of low back pain: a network mendelian randomization study
Source: Hereditas. 2024 Nov 7;161:42. doi: 10.1186/s41065-024-00341-z (PMC11542420; doi:10.1186/s41065-024-00341-z)
Supplement: Supplementary file 1 — Supplementary Material 1 [file 41065_2024_341_MOESM1_ESM.xls]

## Sheet: S1
Supplementary Tables 1 Characteristics of SNPs associated with insomnia.
Exposure	SNP	effect_allele	other_allele	position	beta	eaf	se	P	R2	F	palindromic	proxy	target_snp	proxy_snp
Insomnia	rs10010325	A	C	106000000	0.008388	0.4843	0.00092	7.87e-20	3.44e-05	41.502	FALSE	NA	NA	NA
Insomnia	rs10026643	A	T	34567053	0.007518	0.1916	0.001164	1.08e-10	1.07e-05	12.9117	TRUE	NA	NA	NA
Insomnia	rs10035289	A	G	153000000	0.008201	0.4673	0.000922	6.06e-19	3.26e-05	39.3571	FALSE	NA	NA	NA
Insomnia	rs10043722	A	G	138000000	-0.00698	0.4052	0.000935	8.65e-14	2.22e-05	26.8261	FALSE	NA	NA	NA
Insomnia	rs10045427	A	C	149000000	-0.00606	0.2756	0.001031	4.1e-09	1.14e-05	13.8053	FALSE	NA	NA	NA
Insomnia	rs10066873	A	T	93284877	0.008752	0.2224	0.001109	3.02e-15	1.78e-05	21.5319	TRUE	TRUE	rs10066873	rs35672980
Insomnia	rs1007841	A	C	69158128	0.005273	0.3835	0.000953	3.18e-08	1.2e-05	14.4657	FALSE	NA	NA	NA
Insomnia	rs10092649	A	C	59802662	-0.00518	0.4081	0.000934	2.92e-08	1.23e-05	14.8597	FALSE	NA	NA	NA
Insomnia	rs10104523	T	C	73889570	-0.00658	0.477	0.000922	9.07e-13	2.11e-05	25.4649	FALSE	NA	NA	NA
Insomnia	rs10110224	T	C	27617978	-0.00522	0.4716	0.000921	1.49e-08	1.32e-05	15.9832	FALSE	NA	NA	NA
Insomnia	rs10121930	A	T	11175974	0.005432	0.497	0.000921	3.7e-09	1.44e-05	17.3869	TRUE	NA	NA	NA
Insomnia	rs10125388	A	G	134000000	-0.00654	0.4015	0.000936	2.91e-12	1.94e-05	23.4286	FALSE	NA	NA	NA
Insomnia	rs10137365	A	G	94184553	0.005761	0.3546	0.000967	2.55e-09	1.35e-05	16.2481	FALSE	NA	NA	NA
Insomnia	rs10143433	A	G	98622678	0.006791	0.2032	0.001138	2.42e-09	9.55e-06	11.5297	FALSE	NA	NA	NA
Insomnia	rs10148610	T	C	33727126	-0.0062	0.3722	0.00095	6.8e-11	1.65e-05	19.8973	FALSE	NA	NA	NA
Insomnia	rs1015438	A	G	51177517	0.010492	0.1881	0.001141	3.89e-20	2.14e-05	25.8021	FALSE	NA	NA	NA
Insomnia	rs10185535	A	C	21515546	-0.00578	0.3184	0.000996	6.4e-09	1.21e-05	14.6316	FALSE	NA	NA	NA
Insomnia	rs1020251	T	C	41501438	0.005696	0.311	0.001006	1.5e-08	1.14e-05	13.7389	FALSE	NA	NA	NA
Insomnia	rs10204586	A	C	35406207	0.005627	0.4762	0.000923	1.09e-09	1.54e-05	18.5388	FALSE	NA	NA	NA
Insomnia	rs10269321	T	C	82714659	-0.00654	0.2997	0.000999	5.83e-11	1.49e-05	17.998	FALSE	NA	NA	NA
Insomnia	rs1032712	A	T	31062973	-0.0055	0.3478	0.000973	1.53e-08	1.2e-05	14.5235	TRUE	NA	NA	NA
Insomnia	rs10368	T	C	43305619	0.005728	0.2644	0.001041	3.76e-08	9.75e-06	11.7754	FALSE	NA	NA	NA
Insomnia	rs10400508	A	C	74140119	-0.00521	0.4108	0.000933	2.34e-08	1.25e-05	15.0999	FALSE	NA	NA	NA
Insomnia	rs10406993	A	G	51193146	-0.00559	0.3172	0.000987	1.51e-08	1.15e-05	13.877	FALSE	NA	NA	NA
Insomnia	rs10421599	A	G	35767933	0.006102	0.2223	0.001104	3.24e-08	8.75e-06	10.5662	FALSE	NA	NA	NA
Insomnia	rs10438566	A	G	58696810	0.005316	0.3985	0.000941	1.61e-08	1.27e-05	15.2983	FALSE	NA	NA	NA
Insomnia	rs10497655	T	C	185000000	0.006194	0.3191	0.000991	4.13e-10	1.41e-05	16.9694	FALSE	NA	NA	NA
Insomnia	rs10502966	A	G	50748499	-0.00791	0.4179	0.00093	1.96e-17	2.91e-05	35.1189	FALSE	NA	NA	NA
Insomnia	rs10517119	A	G	44859711	0.00548	0.3147	0.000983	2.46e-08	1.11e-05	13.4109	FALSE	NA	NA	NA
Insomnia	rs1064213	A	G	199000000	-0.00752	0.4788	0.00092	2.84e-16	2.77e-05	33.3969	FALSE	NA	NA	NA
Insomnia	rs1070036	A	G	77004626	-0.00597	0.4206	0.000934	1.66e-10	1.65e-05	19.9015	FALSE	NA	NA	NA
Insomnia	rs10756553	A	G	14458975	-0.00663	0.4775	0.000923	6.92e-13	2.13e-05	25.7317	FALSE	NA	NA	NA
Insomnia	rs10758594	A	G	4295583	-0.0054	0.4154	0.00093	6.4e-09	1.36e-05	16.3725	FALSE	NA	NA	NA
Insomnia	rs10807147	A	G	35119287	-0.00541	0.3264	0.000974	2.82e-08	1.12e-05	13.5546	FALSE	NA	NA	NA
Insomnia	rs10816027	A	C	8982620	-0.00656	0.2014	0.001137	7.93e-09	8.87e-06	10.7096	FALSE	NA	NA	NA
Insomnia	rs10817718	A	G	118000000	-0.0067	0.2918	0.001004	2.39e-11	1.53e-05	18.4429	FALSE	NA	NA	NA
Insomnia	rs10818399	C	G	123000000	-0.00638	0.4043	0.000943	1.33e-11	1.83e-05	22.0447	TRUE	NA	NA	NA
Insomnia	rs10819613	T	C	133000000	-0.00617	0.3412	0.000972	2.18e-10	1.5e-05	18.1164	FALSE	TRUE	rs10819613	rs4836695
Insomnia	rs10837042	A	G	38805646	0.006677	0.3871	0.000949	1.99e-12	1.95e-05	23.4844	FALSE	NA	NA	NA
Insomnia	rs10842059	A	G	22888753	-0.00544	0.3671	0.000947	8.87e-09	1.27e-05	15.3689	FALSE	NA	NA	NA
Insomnia	rs10865954	T	C	49211989	0.008238	0.3344	0.000972	2.31e-17	2.65e-05	31.9893	FALSE	NA	NA	NA
Insomnia	rs10877022	A	G	58223937	0.007459	0.3198	0.000999	8.2e-14	2.01e-05	24.2574	FALSE	NA	NA	NA
Insomnia	rs10877091	T	C	58684175	-0.00698	0.1949	0.001167	2.15e-09	9.31e-06	11.2452	FALSE	NA	NA	NA
Insomnia	rs10889039	T	C	57828545	-0.00588	0.4805	0.000922	1.75e-10	1.68e-05	20.3343	FALSE	NA	NA	NA
Insomnia	rs10893052	A	T	99156092	0.007949	0.3236	0.000974	3.41e-16	2.41e-05	29.1353	TRUE	NA	NA	NA
Insomnia	rs10894504	A	G	132000000	0.006078	0.2921	0.001019	2.48e-09	1.22e-05	14.7051	FALSE	NA	NA	NA
Insomnia	rs10906391	T	C	13523937	0.00647	0.3013	0.000983	4.67e-11	1.51e-05	18.2352	FALSE	NA	NA	NA
Insomnia	rs10922299	T	C	198000000	-0.00575	0.2848	0.001026	2.08e-08	1.06e-05	12.7983	FALSE	NA	NA	NA
Insomnia	rs10927078	T	C	244000000	-0.00846	0.1755	0.001226	5.06e-12	1.14e-05	13.7944	FALSE	NA	NA	NA
Insomnia	rs10927840	A	G	16045250	0.006487	0.246	0.001056	8.15e-10	1.16e-05	13.9946	FALSE	NA	NA	NA
Insomnia	rs10930502	A	G	173000000	-0.00687	0.3004	0.001	6.65e-12	1.64e-05	19.8092	FALSE	NA	NA	NA
Insomnia	rs10947428	T	C	33647058	-0.01157	0.2142	0.001132	1.73e-24	2.91e-05	35.114	FALSE	NA	NA	NA
Insomnia	rs10992756	T	C	96253439	0.009174	0.344	0.000968	2.52e-21	3.36e-05	40.5709	FALSE	NA	NA	NA
Insomnia	rs11004838	T	C	57180229	0.005634	0.4885	0.00092	9.07e-10	1.55e-05	18.7481	FALSE	NA	NA	NA
Insomnia	rs11038716	A	G	45958444	0.006569	0.2088	0.001151	1.14e-08	8.92e-06	10.7651	FALSE	NA	NA	NA
Insomnia	rs11047436	A	T	24587491	0.005416	0.3341	0.000969	2.27e-08	1.15e-05	13.9041	TRUE	NA	NA	NA
Insomnia	rs1105175	A	C	138000000	-0.00524	0.4549	0.000925	1.46e-08	1.32e-05	15.9214	FALSE	NA	NA	NA
Insomnia	rs11077334	A	G	3474638	-0.00512	0.4403	0.000925	3.11e-08	1.25e-05	15.0999	FALSE	NA	NA	NA
Insomnia	rs11121024	T	C	7852129	0.007169	0.1777	0.001224	4.71e-09	8.3e-06	10.0254	FALSE	NA	NA	NA
Insomnia	rs11128014	T	C	87998758	-0.00671	0.2028	0.001128	2.73e-09	9.47e-06	11.4357	FALSE	NA	NA	NA
Insomnia	rs11135493	T	C	92171425	-0.00884	0.1334	0.001315	1.82e-11	8.65e-06	10.4411	FALSE	NA	NA	NA
Insomnia	rs11165657	A	C	96974466	0.007996	0.2197	0.001118	8.61e-13	1.45e-05	17.5332	FALSE	NA	NA	NA
Insomnia	rs11173201	A	G	60252735	0.006698	0.2542	0.001061	2.74e-10	1.25e-05	15.1114	FALSE	NA	NA	NA
Insomnia	rs112583482	T	C	105000000	0.006015	0.2942	0.001003	2.01e-09	1.24e-05	14.9358	FALSE	NA	NA	NA
Insomnia	rs112779734	T	C	41434198	-0.00892	0.309	0.001002	5.1e-19	2.81e-05	33.9026	FALSE	NA	NA	NA
Insomnia	rs1132460	A	G	80782552	-0.00572	0.3666	0.000955	2.12e-09	1.38e-05	16.6521	FALSE	NA	NA	NA
Insomnia	rs113591949	A	G	17851945	-0.01037	0.1222	0.001393	1.01e-13	9.83e-06	11.8722	FALSE	NA	NA	NA
Insomnia	rs113757655	T	C	76291908	0.005738	0.4034	0.00094	1.05e-09	1.48e-05	17.9225	FALSE	NA	NA	NA
Insomnia	rs11683458	A	G	169000000	0.006332	0.2692	0.001055	1.96e-09	1.17e-05	14.1695	FALSE	NA	NA	NA
Insomnia	rs11716855	A	C	118000000	0.008312	0.2948	0.001009	1.74e-16	2.34e-05	28.2246	FALSE	NA	NA	NA
Insomnia	rs11724690	T	G	187000000	-0.00599	0.2825	0.00101	2.89e-09	1.18e-05	14.2941	FALSE	NA	NA	NA
Insomnia	rs11729015	A	C	165000000	-0.00648	0.4784	0.000922	2.16e-12	2.04e-05	24.6227	FALSE	NA	NA	NA
Insomnia	rs11730384	A	G	99477344	0.005895	0.329	0.000973	1.39e-09	1.34e-05	16.1983	FALSE	NA	NA	NA
Insomnia	rs117422098	T	C	80993198	-0.0079	0.156	0.001277	6.02e-10	8.36e-06	10.0898	FALSE	NA	NA	NA
Insomnia	rs11765062	T	C	54417515	0.005321	0.4588	0.000924	8.36e-09	1.37e-05	16.4821	FALSE	NA	NA	NA
Insomnia	rs11807834	A	G	230000000	0.006671	0.26	0.001051	2.21e-10	1.28e-05	15.4967	FALSE	NA	NA	NA
Insomnia	rs118166957	T	C	8858043	0.011753	0.1591	0.001272	2.46e-20	1.89e-05	22.8453	FALSE	NA	NA	NA
Insomnia	rs11858157	A	G	92395398	0.006292	0.2362	0.001103	1.17e-08	9.72e-06	11.7396	FALSE	NA	NA	NA
Insomnia	rs11863753	A	G	61602417	-0.00828	0.2025	0.001113	9.84e-14	1.48e-05	17.8932	FALSE	NA	NA	NA
Insomnia	rs11871043	T	C	43172849	0.008003	0.422	0.00093	7.57e-18	2.99e-05	36.1314	FALSE	NA	NA	NA
Insomnia	rs11903069	T	C	38559495	-0.00553	0.3219	0.000984	1.89e-08	1.14e-05	13.7985	FALSE	TRUE	rs11903069	rs2034358
Insomnia	rs11954162	A	C	120000000	-0.00818	0.2916	0.001015	7.63e-16	2.22e-05	26.8395	FALSE	NA	NA	NA
Insomnia	rs11956866	T	G	161000000	0.005974	0.429	0.000929	1.25e-10	1.68e-05	20.2748	FALSE	NA	NA	NA
Insomnia	rs11981385	T	C	3836379	-0.00802	0.1634	0.001222	5.27e-11	9.75e-06	11.7763	FALSE	NA	NA	NA
Insomnia	rs11984380	A	G	70481029	0.00633	0.4586	0.000924	7.18e-12	1.93e-05	23.3281	FALSE	NA	NA	NA
Insomnia	rs12026485	T	G	73977107	0.007743	0.489	0.00092	3.96e-17	2.93e-05	35.3815	FALSE	NA	NA	NA
Insomnia	rs12039093	A	T	97856036	0.008508	0.1461	0.001294	4.9e-11	8.93e-06	10.7833	TRUE	NA	NA	NA
Insomnia	rs1204329	A	G	72427738	-0.00543	0.3392	0.000979	2.94e-08	1.14e-05	13.7836	FALSE	NA	NA	NA
Insomnia	rs12093332	T	C	90795625	-0.00639	0.2384	0.00108	3.22e-09	1.05e-05	12.7265	FALSE	NA	NA	NA
Insomnia	rs12137221	T	C	50182298	0.006109	0.2224	0.001121	4.98e-08	8.52e-06	10.281	FALSE	NA	NA	NA
Insomnia	rs12190337	T	C	83908232	0.006124	0.2353	0.001093	2.12e-08	9.35e-06	11.2936	FALSE	NA	NA	NA
Insomnia	rs12228775	T	C	49512929	-0.00539	0.3286	0.000983	4.28e-08	1.1e-05	13.246	FALSE	TRUE	rs12228775	rs77888738
Insomnia	rs12272545	A	G	66302724	0.009852	0.239	0.001084	9.9e-20	2.49e-05	30.0573	FALSE	NA	NA	NA
Insomnia	rs12284708	C	G	24596273	0.006371	0.3526	0.000954	2.47e-11	1.68e-05	20.342	TRUE	NA	NA	NA
Insomnia	rs12311881	A	G	34036100	-0.0052	0.3878	0.000942	3.28e-08	1.2e-05	14.4996	FALSE	NA	NA	NA
Insomnia	rs12324269	T	G	36392159	-0.00702	0.3935	0.00094	8.33e-14	2.2e-05	26.5996	FALSE	NA	NA	NA
Insomnia	rs12333379	T	G	14420512	0.005506	0.3591	0.000955	8.26e-09	1.27e-05	15.2875	FALSE	TRUE	rs12333379	rs12699611
Insomnia	rs12402747	T	G	191000000	-0.00838	0.4431	0.000927	1.66e-19	3.34e-05	40.2794	FALSE	NA	NA	NA
Insomnia	rs12431506	T	C	84917726	0.005135	0.385	0.000941	4.87e-08	1.17e-05	14.0967	FALSE	NA	NA	NA
Insomnia	rs12458228	A	G	52751455	0.006544	0.407	0.000935	2.54e-12	1.96e-05	23.6596	FALSE	NA	NA	NA
Insomnia	rs12463595	T	C	48098708	0.005967	0.2427	0.001058	1.72e-08	9.68e-06	11.6848	FALSE	NA	NA	NA
Insomnia	rs12468708	A	C	58887039	0.007219	0.4161	0.000933	1.01e-14	2.41e-05	29.096	FALSE	NA	NA	NA
Insomnia	rs12580149	A	C	84546006	0.008203	0.1971	0.001141	6.43e-13	1.36e-05	16.3667	FALSE	NA	NA	NA
Insomnia	rs12594473	A	G	46042597	0.005327	0.3445	0.000969	3.89e-08	1.13e-05	13.6424	FALSE	NA	NA	NA
Insomnia	rs12598089	A	C	65813302	-0.00512	0.4584	0.000922	2.74e-08	1.27e-05	15.3334	FALSE	NA	NA	NA
Insomnia	rs12605642	T	G	31313965	0.007514	0.4866	0.00092	3.19e-16	2.76e-05	33.3187	FALSE	NA	NA	NA
Insomnia	rs12611068	T	C	13014314	0.005138	0.4004	0.000937	4.18e-08	1.2e-05	14.4353	FALSE	NA	NA	NA
Insomnia	rs12617557	T	C	22818009	0.006524	0.3169	0.000984	3.4e-11	1.58e-05	19.0199	FALSE	NA	NA	NA
Insomnia	rs12618343	A	G	125000000	0.006897	0.2468	0.001085	2.06e-10	1.24e-05	15.0243	FALSE	NA	NA	NA
Insomnia	rs12647020	A	G	1507198	-0.00545	0.3898	0.000946	8.26e-09	1.31e-05	15.7996	FALSE	NA	NA	NA
Insomnia	rs1267070	T	C	162000000	0.008075	0.1764	0.001202	1.83e-11	1.09e-05	13.1177	FALSE	NA	NA	NA
Insomnia	rs12677105	A	G	56752872	0.005662	0.3195	0.000984	8.56e-09	1.19e-05	14.412	FALSE	NA	NA	NA
Insomnia	rs12684650	T	C	139000000	-0.00783	0.3164	0.001	4.96e-15	2.2e-05	26.5081	FALSE	NA	NA	NA
Insomnia	rs12790660	T	C	57667222	-0.00822	0.3156	0.000994	1.34e-16	2.45e-05	29.5459	FALSE	NA	NA	NA
Insomnia	rs12814145	A	G	42344420	-0.00562	0.3806	0.000942	2.51e-09	1.39e-05	16.7538	FALSE	NA	NA	NA
Insomnia	rs12917449	A	C	74331659	-0.01038	0.1939	0.001181	1.5e-18	2e-05	24.1536	FALSE	NA	NA	NA
Insomnia	rs12924275	T	C	9191790	0.007397	0.2679	0.001036	9.33e-13	1.66e-05	19.9975	FALSE	NA	NA	NA
Insomnia	rs12927162	A	G	52684916	-0.01024	0.2763	0.001049	1.56e-22	3.16e-05	38.1509	FALSE	NA	NA	NA
Insomnia	rs12928387	C	G	6304113	0.007828	0.2543	0.001029	2.72e-14	1.82e-05	21.9701	TRUE	NA	NA	NA
Insomnia	rs12983032	A	G	5073447	-0.00656	0.3435	0.000973	1.59e-11	1.7e-05	20.4828	FALSE	NA	NA	NA
Insomnia	rs13001483	A	C	144000000	0.008285	0.1775	0.001199	4.78e-12	1.16e-05	13.9501	FALSE	NA	NA	NA
Insomnia	rs13015703	T	C	64281797	-0.00787	0.2554	0.001066	1.56e-13	1.72e-05	20.7266	FALSE	NA	NA	NA
Insomnia	rs13037010	A	G	50986299	-0.01091	0.1844	0.001197	7.94e-20	2.07e-05	24.9859	FALSE	NA	NA	NA
Insomnia	rs13093657	T	C	86255794	0.006328	0.2627	0.001042	1.26e-09	1.18e-05	14.2824	FALSE	NA	NA	NA
Insomnia	rs13095140	T	C	155000000	0.009989	0.2173	0.001108	2.04e-19	2.29e-05	27.6211	FALSE	NA	NA	NA
Insomnia	rs13107325	T	C	103000000	0.016986	0.07522	0.001685	6.77e-24	1.17e-05	14.136	FALSE	NA	NA	NA
Insomnia	rs13108200	A	T	113000000	-0.00692	0.3409	0.000979	1.57e-12	1.86e-05	22.4496	TRUE	NA	NA	NA
Insomnia	rs13129582	A	T	22048733	-0.00775	0.2009	0.001134	7.97e-12	1.24e-05	15.0176	TRUE	NA	NA	NA
Insomnia	rs13172940	A	T	31206601	-0.00577	0.2684	0.001032	2.28e-08	1.02e-05	12.2676	TRUE	NA	NA	NA
Insomnia	rs13176239	C	G	107000000	0.006204	0.2538	0.001067	6.17e-09	1.06e-05	12.7948	TRUE	NA	NA	NA
Insomnia	rs13177755	T	C	87597012	0.009379	0.248	0.001073	2.27e-18	2.36e-05	28.5121	FALSE	TRUE	rs13177755	rs1367233
Insomnia	rs13191563	A	G	69713057	-0.00645	0.2178	0.001096	4.05e-09	9.76e-06	11.7885	FALSE	NA	NA	NA
Insomnia	rs1322304	A	T	10523383	0.005374	0.4948	0.000921	5.35e-09	1.41e-05	17.0278	TRUE	NA	NA	NA
Insomnia	rs13269117	A	G	4786136	-0.00605	0.4103	0.000938	1.08e-10	1.67e-05	20.1633	FALSE	NA	NA	NA
Insomnia	rs1328435	T	G	82740594	0.005849	0.3331	0.000969	1.6e-09	1.34e-05	16.1764	FALSE	NA	NA	NA
Insomnia	rs1331156	A	G	108000000	0.006988	0.216	0.001111	3.13e-10	1.11e-05	13.4085	FALSE	NA	NA	NA
Insomnia	rs13404175	T	G	53721273	0.006517	0.3929	0.000942	4.55e-12	1.89e-05	22.8384	FALSE	NA	NA	NA
Insomnia	rs13415724	T	C	138000000	-0.00731	0.2414	0.001076	1.13e-11	1.4e-05	16.8809	FALSE	NA	NA	NA
Insomnia	rs1344829	C	G	43495330	0.008039	0.3912	0.000942	1.45e-17	2.87e-05	34.6669	TRUE	NA	NA	NA
Insomnia	rs1358393	T	G	115000000	-0.01024	0.4925	0.000921	1.03e-28	5.12e-05	61.7941	FALSE	NA	NA	NA
Insomnia	rs136310	A	G	31174783	-0.00547	0.3858	0.000944	6.96e-09	1.32e-05	15.8988	FALSE	NA	NA	NA
Insomnia	rs1376204	A	G	56146367	-0.00736	0.4353	0.000925	1.76e-15	2.58e-05	31.1276	FALSE	NA	NA	NA
Insomnia	rs1383890	T	C	31721207	-0.00509	0.4273	0.00093	4.38e-08	1.22e-05	14.6711	FALSE	NA	NA	NA
Insomnia	rs1397844	T	C	24006893	-0.00733	0.1798	0.001166	3.26e-10	9.65e-06	11.6545	FALSE	NA	NA	NA
Insomnia	rs1407736	T	C	77620021	0.005948	0.2981	0.001004	3.14e-09	1.22e-05	14.686	FALSE	NA	NA	NA
Insomnia	rs1411751	A	G	92897508	0.008899	0.2172	0.001133	4e-15	1.74e-05	20.9817	FALSE	NA	NA	NA
Insomnia	rs1416901	A	G	21820453	0.007571	0.3376	0.000963	3.75e-15	2.29e-05	27.6528	FALSE	NA	NA	NA
Insomnia	rs1437334	A	T	142000000	0.005574	0.4332	0.000928	1.9e-09	1.47e-05	17.7143	TRUE	NA	NA	NA
Insomnia	rs1468775	A	G	78154778	-0.00549	0.435	0.000932	3.79e-09	1.41e-05	17.0705	FALSE	NA	NA	NA
Insomnia	rs1513922	A	G	109000000	0.009918	0.211	0.001098	1.7e-19	2.25e-05	27.1563	FALSE	NA	NA	NA
Insomnia	rs1519104	A	G	66680892	-0.00556	0.3113	0.000989	1.94e-08	1.12e-05	13.5286	FALSE	NA	NA	NA
Insomnia	rs1536053	T	C	112000000	-0.00647	0.3156	0.000986	5.42e-11	1.54e-05	18.5848	FALSE	NA	NA	NA
Insomnia	rs1549577	T	C	161000000	0.007861	0.253	0.001059	1.14e-13	1.73e-05	20.8331	FALSE	NA	NA	NA
Insomnia	rs1552514	T	G	6356217	-0.00724	0.1826	0.001183	9.54e-10	9.25e-06	11.1698	FALSE	NA	NA	NA
Insomnia	rs1564119	A	G	38657884	-0.00585	0.4267	0.000932	3.52e-10	1.6e-05	19.2588	FALSE	NA	NA	NA
Insomnia	rs1584317	C	G	42213816	-0.00536	0.4916	0.000921	5.78e-09	1.4e-05	16.9491	TRUE	NA	NA	NA
Insomnia	rs1603985	C	G	25148868	-0.00586	0.4655	0.000921	2.02e-10	1.67e-05	20.1288	TRUE	NA	NA	NA
Insomnia	rs163251	T	G	20704004	0.006264	0.27	0.001031	1.24e-09	1.21e-05	14.5483	FALSE	NA	NA	NA
Insomnia	rs16895508	T	G	65288917	-0.00883	0.1452	0.001333	3.43e-11	9.03e-06	10.9018	FALSE	NA	NA	NA
Insomnia	rs16976763	A	C	86941904	0.005732	0.2629	0.001045	4.18e-08	9.65e-06	11.6516	FALSE	NA	NA	NA
Insomnia	rs16997333	T	C	22069340	0.006026	0.224	0.001103	4.71e-08	8.59e-06	10.3716	FALSE	NA	NA	NA
Insomnia	rs17130183	T	C	115000000	0.008663	0.14	0.001321	5.49e-11	8.58e-06	10.3531	FALSE	NA	NA	NA
Insomnia	rs1731951	A	T	137000000	-0.00594	0.4435	0.000927	1.44e-10	1.68e-05	20.2947	TRUE	NA	NA	NA
Insomnia	rs17416209	T	C	105000000	0.007787	0.1585	0.001262	6.92e-10	8.41e-06	10.1486	FALSE	NA	NA	NA
Insomnia	rs176644	T	G	89913632	0.005224	0.4036	0.000936	2.38e-08	1.24e-05	15.0004	FALSE	NA	NA	NA
Insomnia	rs1768790	A	T	118000000	0.007888	0.2301	0.001083	3.19e-13	1.56e-05	18.809	TRUE	TRUE	rs1768790	rs1679821
Insomnia	rs17727688	A	G	3132209	-0.0061	0.3602	0.000966	2.62e-10	1.52e-05	18.4102	FALSE	NA	NA	NA
Insomnia	rs17836224	T	C	80075846	-0.00603	0.387	0.00094	1.36e-10	1.62e-05	19.5559	FALSE	NA	NA	NA
Insomnia	rs1789695	A	C	148000000	-0.00766	0.3098	0.000991	1.08e-14	2.12e-05	25.5537	FALSE	NA	NA	NA
Insomnia	rs1806152	T	C	31851040	0.00788	0.1865	0.001206	6.4e-11	1.07e-05	12.9547	FALSE	NA	NA	NA
Insomnia	rs1846644	T	C	118000000	0.007746	0.4085	0.000938	1.52e-16	2.73e-05	32.9323	FALSE	NA	NA	NA
Insomnia	rs1849297	A	G	47369916	0.007282	0.2939	0.001012	6.29e-13	1.78e-05	21.4805	FALSE	NA	NA	NA
Insomnia	rs1859460	A	T	71283026	-0.00691	0.2328	0.001077	1.39e-10	1.22e-05	14.7092	TRUE	NA	NA	NA
Insomnia	rs1864896	A	G	71469845	0.006332	0.4393	0.000928	8.67e-12	1.9e-05	22.9609	FALSE	NA	NA	NA
Insomnia	rs1876400	C	G	69364262	-0.00619	0.3967	0.000943	5.13e-11	1.71e-05	20.6427	TRUE	NA	NA	NA
Insomnia	rs1883832	T	C	44746982	0.006471	0.2463	0.001053	8e-10	1.16e-05	14.0198	FALSE	NA	NA	NA
Insomnia	rs190495	A	G	29425012	0.005452	0.4293	0.000932	4.92e-09	1.39e-05	16.7693	FALSE	NA	NA	NA
Insomnia	rs1925107	T	C	97010667	-0.00705	0.3403	0.000966	2.92e-13	1.98e-05	23.9141	FALSE	NA	NA	NA
Insomnia	rs1925750	A	G	67831033	-0.00602	0.285	0.00102	3.55e-09	1.18e-05	14.2062	FALSE	NA	NA	NA
Insomnia	rs1939252	C	G	88953819	-0.00712	0.4859	0.000922	1.15e-14	2.47e-05	29.7839	TRUE	NA	NA	NA
Insomnia	rs1969547	A	G	148000000	-0.00593	0.234	0.001083	4.38e-08	8.9e-06	10.746	FALSE	NA	NA	NA
Insomnia	rs2003273	T	C	46536586	-0.00643	0.3932	0.000944	9.36e-12	1.84e-05	22.1695	FALSE	NA	NA	NA
Insomnia	rs2011962	A	C	82220324	-0.00704	0.2658	0.001038	1.18e-11	1.49e-05	17.9576	FALSE	NA	NA	NA
Insomnia	rs2016469	A	G	108000000	0.006464	0.3701	0.000953	1.2e-11	1.78e-05	21.4332	FALSE	NA	NA	NA
Insomnia	rs2016475	A	G	202000000	0.007179	0.2703	0.001029	2.99e-12	1.59e-05	19.2083	FALSE	NA	NA	NA
Insomnia	rs2020938	A	G	28550750	0.006814	0.194	0.001176	6.87e-09	8.7e-06	10.4985	FALSE	NA	NA	NA
Insomnia	rs2051121	T	C	54451650	0.007237	0.4027	0.000937	1.15e-14	2.38e-05	28.6862	FALSE	NA	NA	NA
Insomnia	rs2065677	A	G	129000000	0.006084	0.2234	0.001082	1.88e-08	9.09e-06	10.9711	FALSE	NA	NA	NA
Insomnia	rs2066295	A	G	26168903	-0.00818	0.2282	0.001073	2.42e-14	1.7e-05	20.4857	FALSE	NA	NA	NA
Insomnia	rs2076060	C	G	107000000	-0.00602	0.2825	0.001023	4.05e-09	1.16e-05	14.0257	TRUE	NA	NA	NA
Insomnia	rs2078909	T	C	108000000	0.008572	0.136	0.001283	2.34e-11	8.69e-06	10.4961	FALSE	NA	NA	NA
Insomnia	rs2111157	A	G	16583506	0.005769	0.3949	0.000939	7.9e-10	1.5e-05	18.0583	FALSE	NA	NA	NA
Insomnia	rs2122231	A	T	34562070	-0.00533	0.3811	0.000944	1.62e-08	1.25e-05	15.0482	TRUE	NA	NA	NA
Insomnia	rs2158414	T	C	21491021	0.006331	0.3427	0.000972	7.22e-11	1.58e-05	19.1283	FALSE	NA	NA	NA
Insomnia	rs2184796	T	C	109000000	0.005441	0.3893	0.000945	8.66e-09	1.3e-05	15.7485	FALSE	NA	NA	NA
Insomnia	rs2189472	T	C	201000000	0.007151	0.2715	0.001013	1.69e-12	1.63e-05	19.706	FALSE	NA	NA	NA
Insomnia	rs218985	T	C	37169665	0.007029	0.3055	0.000989	1.19e-12	1.78e-05	21.4335	FALSE	NA	NA	NA
Insomnia	rs2216427	C	G	181000000	0.007248	0.3474	0.00096	4.29e-14	2.14e-05	25.8606	TRUE	NA	NA	NA
Insomnia	rs2232839	T	C	17399635	0.007118	0.2113	0.001143	4.69e-10	1.07e-05	12.9325	FALSE	NA	NA	NA
Insomnia	rs2236202	T	C	60985164	-0.00659	0.2599	0.001053	3.9e-10	1.25e-05	15.0662	FALSE	NA	NA	NA
Insomnia	rs2240070	T	C	30071110	-0.00644	0.3273	0.000988	6.75e-11	1.55e-05	18.7542	FALSE	NA	NA	NA
Insomnia	rs224139	A	T	64487073	0.005727	0.4357	0.000925	5.98e-10	1.56e-05	18.8476	TRUE	TRUE	rs224139	rs224149
Insomnia	rs2242090	C	G	145000000	-0.00677	0.4595	0.000923	2.3e-13	2.21e-05	26.6887	TRUE	NA	NA	NA
Insomnia	rs2271731	T	C	56826077	-0.00597	0.2994	0.001019	4.52e-09	1.19e-05	14.426	FALSE	NA	NA	NA
Insomnia	rs2306531	T	C	157000000	0.006323	0.3244	0.000986	1.44e-10	1.49e-05	18.0216	FALSE	NA	NA	NA
Insomnia	rs2325208	A	C	69862043	-0.00546	0.477	0.00092	2.96e-09	1.46e-05	17.5692	FALSE	NA	NA	NA
Insomnia	rs2344121	A	G	30841522	0.007344	0.4765	0.000922	1.65e-15	2.62e-05	31.6513	FALSE	NA	NA	NA
Insomnia	rs2356265	A	G	49450047	0.006533	0.2346	0.001087	1.87e-09	1.07e-05	12.9675	FALSE	NA	NA	NA
Insomnia	rs2374423	A	G	42820422	-0.008	0.3052	0.001008	1.96e-15	2.22e-05	26.7646	FALSE	NA	NA	NA
Insomnia	rs2393330	T	C	118000000	-0.00853	0.1847	0.001162	2.09e-13	1.35e-05	16.2393	FALSE	NA	NA	NA
Insomnia	rs2395137	C	G	76847993	0.006322	0.4098	0.000933	1.2e-11	1.84e-05	22.2366	TRUE	NA	NA	NA
Insomnia	rs2398144	A	C	56352854	0.008552	0.3948	0.000939	8.63e-20	3.28e-05	39.6168	FALSE	NA	NA	NA
Insomnia	rs240110	T	C	101000000	0.007126	0.4502	0.000925	1.31e-14	2.43e-05	29.3897	FALSE	NA	NA	NA
Insomnia	rs2418884	T	G	190000000	-0.01089	0.3431	0.000972	3.64e-29	4.69e-05	56.6476	FALSE	TRUE	rs2418884	rs1935884
Insomnia	rs2431108	T	C	104000000	-0.01092	0.328	0.000976	4.62e-29	4.57e-05	55.1919	FALSE	NA	NA	NA
Insomnia	rs2432721	T	G	119000000	0.005203	0.4016	0.000938	2.96e-08	1.22e-05	14.7729	FALSE	NA	NA	NA
Insomnia	rs2456523	T	G	53082481	-0.00578	0.261	0.001058	4.76e-08	9.53e-06	11.5002	FALSE	NA	NA	NA
Insomnia	rs2476193	A	G	62589818	-0.0051	0.4312	0.000932	4.45e-08	1.22e-05	14.6881	FALSE	NA	NA	NA
Insomnia	rs2502817	T	C	131000000	-0.00578	0.347	0.00096	1.74e-09	1.36e-05	16.4237	FALSE	NA	NA	NA
Insomnia	rs251369	A	T	140000000	-0.0053	0.3385	0.000971	4.76e-08	1.11e-05	13.3508	TRUE	NA	NA	NA
Insomnia	rs2528691	A	G	111000000	0.005501	0.4826	0.00092	2.26e-09	1.48e-05	17.8468	FALSE	NA	NA	NA
Insomnia	rs2544211	A	G	134000000	-0.00557	0.4764	0.000922	1.48e-09	1.51e-05	18.2426	FALSE	NA	NA	NA
Insomnia	rs2567376	T	G	102000000	0.006631	0.2978	0.001004	3.95e-11	1.51e-05	18.2515	FALSE	NA	NA	NA
Insomnia	rs2568960	A	G	72812249	-0.01182	0.3961	0.000952	2.04e-35	6.11e-05	73.8022	FALSE	NA	NA	NA
Insomnia	rs2569013	A	G	103000000	0.007591	0.3573	0.000961	2.9e-15	2.37e-05	28.6276	FALSE	NA	NA	NA
Insomnia	rs2575431	A	T	96284425	0.005978	0.2852	0.001015	3.93e-09	1.17e-05	14.1305	TRUE	NA	NA	NA
Insomnia	rs2581458	T	G	41976207	0.006713	0.1852	0.001166	8.51e-09	8.29e-06	10.0062	FALSE	NA	NA	NA
Insomnia	rs2615252	T	C	57473075	-0.00629	0.4344	0.000929	1.27e-11	1.87e-05	22.5357	FALSE	NA	NA	NA
Insomnia	rs2616192	T	G	20668624	0.005784	0.3239	0.000992	5.44e-09	1.23e-05	14.9019	FALSE	NA	NA	NA
Insomnia	rs2658509	A	C	16726786	0.005849	0.4964	0.000921	2.11e-10	1.67e-05	20.1795	FALSE	NA	NA	NA
Insomnia	rs2664299	T	C	99742187	-0.00719	0.4188	0.000935	1.53e-14	2.38e-05	28.7515	FALSE	NA	NA	NA
Insomnia	rs2729303	A	G	1991298	-0.00642	0.2023	0.00114	1.79e-08	8.48e-06	10.2339	FALSE	NA	NA	NA
Insomnia	rs2748432	A	G	135000000	0.006113	0.2527	0.001047	5.25e-09	1.07e-05	12.8769	FALSE	NA	NA	NA
Insomnia	rs275950	T	G	110000000	-0.00594	0.3594	0.000964	7.09e-10	1.45e-05	17.4955	FALSE	NA	NA	NA
Insomnia	rs2791756	A	C	4142506	0.005159	0.4371	0.000928	2.74e-08	1.26e-05	15.1959	FALSE	NA	NA	NA
Insomnia	rs2792990	C	G	126000000	0.01318	0.1448	0.00132	1.72e-23	2.05e-05	24.7077	TRUE	NA	NA	NA
Insomnia	rs281222	A	G	47715996	0.006668	0.4551	0.000923	5.09e-13	2.14e-05	25.876	FALSE	NA	NA	NA
Insomnia	rs28519618	T	G	103000000	-0.00544	0.4514	0.000923	3.84e-09	1.42e-05	17.1882	FALSE	NA	NA	NA
Insomnia	rs28552587	A	G	103000000	0.006209	0.4358	0.000928	2.2e-11	1.82e-05	22.0226	FALSE	NA	NA	NA
Insomnia	rs2861752	A	C	68077335	0.007245	0.447	0.000923	4.3e-15	2.52e-05	30.4347	FALSE	NA	NA	NA
Insomnia	rs28709005	T	G	105000000	-0.00751	0.1665	0.001236	1.22e-09	8.49e-06	10.2536	FALSE	NA	NA	NA
Insomnia	rs2884836	T	C	177000000	-0.0064	0.3214	0.000974	4.96e-11	1.56e-05	18.8404	FALSE	NA	NA	NA
Insomnia	rs28873837	A	G	115000000	-0.00548	0.3666	0.00095	7.79e-09	1.28e-05	15.4778	FALSE	TRUE	rs28873837	rs7017608
Insomnia	rs2926868	T	C	153000000	0.005541	0.315	0.000999	2.92e-08	1.1e-05	13.2738	FALSE	NA	NA	NA
Insomnia	rs293567	T	G	31098565	0.010737	0.3317	0.000972	2.37e-28	4.48e-05	54.0679	FALSE	NA	NA	NA
Insomnia	rs2945451	A	T	104000000	0.006449	0.2408	0.001067	1.51e-09	1.11e-05	13.3522	TRUE	NA	NA	NA
Insomnia	rs3112677	T	C	2798070	-0.00661	0.2353	0.001075	7.65e-10	1.13e-05	13.6201	FALSE	NA	NA	NA
Insomnia	rs314281	T	C	105000000	-0.00764	0.4532	0.000924	1.41e-16	2.8e-05	33.8486	FALSE	NA	NA	NA
Insomnia	rs323406	A	G	71680807	-0.00506	0.4887	0.000922	4.18e-08	1.24e-05	15.0241	FALSE	NA	NA	NA
Insomnia	rs34214423	A	C	52303107	0.006808	0.1912	0.00116	4.36e-09	8.83e-06	10.6571	FALSE	NA	NA	NA
Insomnia	rs34315689	A	C	91611580	0.006912	0.2343	0.001094	2.63e-10	1.19e-05	14.3272	FALSE	NA	NA	NA
Insomnia	rs34394839	A	G	91019051	0.006019	0.3213	0.000985	9.96e-10	1.35e-05	16.2819	FALSE	NA	NA	NA
Insomnia	rs34517439	A	C	78450517	0.01082	0.1175	0.001471	1.92e-13	9.29e-06	11.2159	FALSE	NA	NA	NA
Insomnia	rs34586	A	T	107000000	0.005249	0.3684	0.000952	3.57e-08	1.17e-05	14.1337	TRUE	NA	NA	NA
Insomnia	rs34967082	A	G	215000000	0.006043	0.4136	0.000933	9.42e-11	1.69e-05	20.3434	FALSE	NA	NA	NA
Insomnia	rs35056688	T	C	12955104	0.006065	0.2344	0.001079	1.9e-08	9.39e-06	11.3402	FALSE	NA	NA	NA
Insomnia	rs35590186	A	C	116000000	-0.00675	0.2127	0.001117	1.5e-09	1.01e-05	12.2346	FALSE	TRUE	rs35590186	rs34630907
Insomnia	rs356179	C	G	90628439	-0.0088	0.331	0.000976	1.9e-19	2.98e-05	36.0257	TRUE	NA	NA	NA
Insomnia	rs35659126	T	C	72988069	-0.00734	0.1957	0.001175	4.24e-10	1.02e-05	12.2774	FALSE	NA	NA	NA
Insomnia	rs35681248	T	C	136000000	-0.01321	0.1263	0.001451	8.87e-20	1.51e-05	18.2842	FALSE	NA	NA	NA
Insomnia	rs359247	A	T	60477052	-0.00833	0.3566	0.000957	3.29e-18	2.88e-05	34.741	TRUE	NA	NA	NA
Insomnia	rs3733421	T	C	149000000	0.005089	0.4116	0.000933	4.95e-08	1.19e-05	14.403	FALSE	NA	NA	NA
Insomnia	rs3740686	A	G	47376363	-0.00796	0.3187	0.000981	4.86e-16	2.37e-05	28.5981	FALSE	NA	NA	NA
Insomnia	rs3755831	T	G	50228767	-0.00841	0.4521	0.000926	1.04e-19	3.39e-05	40.8912	FALSE	NA	NA	NA
Insomnia	rs377472105	A	C	7315496	-0.00692	0.1915	0.001187	5.48e-09	8.72e-06	10.5321	FALSE	NA	NA	NA
Insomnia	rs3783955	C	G	78391709	0.00593	0.3056	0.001001	3.09e-09	1.24e-05	14.9097	TRUE	NA	NA	NA
Insomnia	rs3802847	T	C	113000000	-0.00546	0.3873	0.000939	6.21e-09	1.33e-05	16.0262	FALSE	NA	NA	NA
Insomnia	rs3814883	T	C	29994922	-0.00675	0.4823	0.000922	2.35e-13	2.22e-05	26.8094	FALSE	NA	NA	NA
Insomnia	rs3815156	A	G	29685150	0.0076	0.1742	0.001207	3e-10	9.46e-06	11.4156	FALSE	NA	NA	NA
Insomnia	rs3824345	A	T	37026000	-0.00768	0.3704	0.000956	9.51e-16	2.49e-05	30.0975	TRUE	NA	NA	NA
Insomnia	rs388016	A	G	107000000	-0.00657	0.3347	0.000972	1.41e-11	1.68e-05	20.3338	FALSE	NA	NA	NA
Insomnia	rs393488	A	T	17044971	-0.00592	0.4676	0.000923	1.42e-10	1.7e-05	20.4836	TRUE	NA	NA	NA
Insomnia	rs3953390	A	C	43055847	-0.00586	0.4258	0.000931	3.05e-10	1.61e-05	19.3836	FALSE	NA	NA	NA
Insomnia	rs407004	C	G	32657434	0.005162	0.4054	0.000937	3.61e-08	1.21e-05	14.6315	TRUE	NA	NA	NA
Insomnia	rs4134058	T	C	47670911	0.005191	0.4555	0.000926	2.09e-08	1.29e-05	15.5782	FALSE	NA	NA	NA
Insomnia	rs4238749	A	C	52639234	-0.00749	0.4115	0.000932	9.36e-16	2.59e-05	31.2701	FALSE	NA	NA	NA
Insomnia	rs4260410	T	C	178000000	0.005924	0.3319	0.000986	1.87e-09	1.33e-05	16.0136	FALSE	NA	NA	NA
Insomnia	rs427597	A	G	14916236	-0.00673	0.2506	0.001053	1.7e-10	1.27e-05	15.3175	FALSE	TRUE	rs427597	rs453764
Insomnia	rs4292819	T	C	135000000	0.005882	0.3191	0.000986	2.4e-09	1.28e-05	15.4776	FALSE	NA	NA	NA
Insomnia	rs429358	T	C	45411941	0.009246	0.1542	0.001316	2.14e-12	1.07e-05	12.873	FALSE	NA	NA	NA
Insomnia	rs4304930	A	C	53890318	0.015189	0.4497	0.000924	9.26e-61	0.000111	133.849	FALSE	NA	NA	NA
Insomnia	rs4383496	T	C	10599028	-0.00866	0.4656	0.000923	6.47e-21	3.63e-05	43.8041	FALSE	NA	NA	NA
Insomnia	rs4409363	T	C	82788255	0.005128	0.4141	0.000933	3.91e-08	1.21e-05	14.6521	FALSE	NA	NA	NA
Insomnia	rs4419127	A	G	31663654	-0.00614	0.3342	0.000972	2.63e-10	1.47e-05	17.7698	FALSE	NA	NA	NA
Insomnia	rs4432322	T	C	22689878	0.006186	0.3568	0.000968	1.69e-10	1.55e-05	18.7241	FALSE	NA	NA	NA
Insomnia	rs4432510	T	C	139000000	-0.00564	0.2965	0.001005	1.97e-08	1.09e-05	13.1529	FALSE	NA	NA	NA
Insomnia	rs4454035	A	G	7245102	0.005824	0.4098	0.000933	4.32e-10	1.56e-05	18.8475	FALSE	NA	NA	NA
Insomnia	rs4455151	T	G	242000000	0.005911	0.3057	0.000997	3.07e-09	1.24e-05	14.9174	FALSE	NA	NA	NA
Insomnia	rs448809	T	G	88005828	-0.00521	0.4198	0.000931	2.18e-08	1.26e-05	15.2604	FALSE	NA	NA	NA
Insomnia	rs4492142	T	G	90926353	-0.00513	0.4982	0.000923	2.64e-08	1.28e-05	15.479	FALSE	NA	NA	NA
Insomnia	rs4538233	T	C	75442117	-0.00555	0.3161	0.000995	2.48e-08	1.11e-05	13.4382	FALSE	NA	NA	NA
Insomnia	rs4570089	A	T	109000000	0.007818	0.4667	0.000922	2.19e-17	2.97e-05	35.822	TRUE	NA	NA	NA
Insomnia	rs4580942	A	G	32496435	-0.00581	0.3244	0.00098	3.07e-09	1.28e-05	15.4036	FALSE	NA	NA	NA
Insomnia	rs4595203	A	G	121000000	-0.01112	0.254	0.001059	8.73e-26	3.46e-05	41.7746	FALSE	NA	NA	NA
Insomnia	rs4630625	A	G	30845846	-0.01103	0.1052	0.001475	7.6e-14	8.72e-06	10.5252	FALSE	NA	NA	NA
Insomnia	rs463245	T	C	144000000	-0.00617	0.3938	0.000942	5.91e-11	1.69e-05	20.4588	FALSE	NA	NA	NA
Insomnia	rs4643373	T	C	47123423	0.006652	0.2994	0.001005	3.69e-11	1.52e-05	18.3632	FALSE	NA	NA	NA
Insomnia	rs4653743	T	G	227000000	-0.00579	0.2534	0.001055	4.18e-08	9.42e-06	11.3753	FALSE	NA	NA	NA
Insomnia	rs4681358	T	C	147000000	0.006414	0.4889	0.000922	3.45e-12	2e-05	24.1954	FALSE	NA	NA	NA
Insomnia	rs4702	A	G	91426560	-0.01074	0.4437	0.000924	2.9e-31	5.53e-05	66.7746	FALSE	NA	NA	NA
Insomnia	rs4721061	C	G	12267559	0.006621	0.414	0.000936	1.52e-12	2.01e-05	24.2741	TRUE	NA	NA	NA
Insomnia	rs4730614	T	C	114000000	-0.00582	0.3866	0.000945	7.41e-10	1.49e-05	17.9796	FALSE	NA	NA	NA
Insomnia	rs4735247	T	G	94895646	-0.00636	0.4226	0.000934	9.36e-12	1.88e-05	22.6727	FALSE	NA	NA	NA
Insomnia	rs4735738	A	G	77611625	-0.00805	0.1504	0.001267	2.1e-10	8.55e-06	10.3179	FALSE	NA	NA	NA
Insomnia	rs4739395	A	T	35090312	-0.0063	0.4712	0.000922	8.73e-12	1.92e-05	23.2203	TRUE	NA	NA	NA
Insomnia	rs4772087	T	C	99115041	0.005313	0.3761	0.000954	2.56e-08	1.21e-05	14.5548	FALSE	NA	NA	NA
Insomnia	rs4803217	A	C	39734220	0.005556	0.2988	0.000991	2.09e-08	1.09e-05	13.1599	FALSE	NA	NA	NA
Insomnia	rs4831647	A	G	14630054	-0.0055	0.45	0.000926	2.85e-09	1.45e-05	17.4656	FALSE	NA	NA	NA
Insomnia	rs4848524	T	G	120000000	-0.00509	0.4718	0.000922	3.39e-08	1.26e-05	15.1869	FALSE	TRUE	rs4848524	rs10221632
Insomnia	rs4858241	T	G	20669071	0.005919	0.3736	0.000956	5.87e-10	1.49e-05	17.9571	FALSE	NA	NA	NA
Insomnia	rs4860090	A	G	62103999	-0.00518	0.399	0.000938	3.37e-08	1.21e-05	14.619	FALSE	NA	NA	NA
Insomnia	rs4906347	T	C	104000000	0.008071	0.3127	0.000991	3.79e-16	2.36e-05	28.5165	FALSE	NA	NA	NA
Insomnia	rs4912844	A	C	142000000	-0.00711	0.2224	0.001094	8.25e-11	1.21e-05	14.5954	FALSE	NA	NA	NA
Insomnia	rs4981170	A	G	33412996	-0.00963	0.1943	0.001169	1.84e-16	1.76e-05	21.2175	FALSE	NA	NA	NA
Insomnia	rs5010183	T	C	7286198	0.005617	0.373	0.000956	4.15e-09	1.34e-05	16.1611	FALSE	NA	NA	NA
Insomnia	rs503460	A	C	88798269	-0.00769	0.3028	0.001013	3.17e-14	2.02e-05	24.3304	FALSE	NA	NA	NA
Insomnia	rs505621	A	G	83277927	0.006361	0.3726	0.000954	2.54e-11	1.72e-05	20.8068	FALSE	NA	NA	NA
Insomnia	rs516890	T	C	77576767	-0.00573	0.4588	0.000925	6.02e-10	1.58e-05	19.0282	FALSE	NA	NA	NA
Insomnia	rs519778	T	C	85764693	-0.00562	0.43	0.000928	1.4e-09	1.49e-05	17.9724	FALSE	NA	NA	NA
Insomnia	rs528964	T	C	4414033	-0.00641	0.2302	0.001104	6.48e-09	9.89e-06	11.9391	FALSE	NA	NA	NA
Insomnia	rs543144	T	G	57562656	0.006547	0.2788	0.001022	1.52e-10	1.37e-05	16.4873	FALSE	NA	NA	NA
Insomnia	rs55790766	T	C	2021248	-0.00776	0.1851	0.001141	1.02e-11	1.16e-05	13.9661	FALSE	NA	NA	NA
Insomnia	rs55863203	C	G	23827667	0.009933	0.1492	0.001258	2.95e-15	1.31e-05	15.8167	TRUE	NA	NA	NA
Insomnia	rs56182580	T	C	133000000	-0.00941	0.2805	0.001035	9.46e-20	2.77e-05	33.3895	FALSE	NA	NA	NA
Insomnia	rs56247945	A	G	174000000	0.00623	0.2096	0.001112	2.14e-08	8.61e-06	10.3908	FALSE	NA	NA	NA
Insomnia	rs56318309	A	T	21803590	0.006707	0.2436	0.001062	2.72e-10	1.22e-05	14.6917	TRUE	NA	NA	NA
Insomnia	rs56324203	A	G	79463324	-0.00542	0.3645	0.000952	1.26e-08	1.24e-05	15.0046	FALSE	NA	NA	NA
Insomnia	rs56353032	A	T	17369072	-0.00723	0.1673	0.0012	1.72e-09	8.37e-06	10.1041	TRUE	NA	NA	NA
Insomnia	rs566903	A	C	84585708	0.005621	0.3457	0.000974	7.93e-09	1.25e-05	15.0613	FALSE	TRUE	rs566903	rs478982
Insomnia	rs568599	C	G	122000000	0.005057	0.4578	0.000922	4.13e-08	1.24e-05	14.9356	TRUE	NA	NA	NA
Insomnia	rs57314044	T	G	56136059	0.008371	0.2112	0.001131	1.35e-13	1.51e-05	18.2506	FALSE	NA	NA	NA
Insomnia	rs579448	A	G	41104664	0.006403	0.482	0.000921	3.55e-12	2e-05	24.1482	FALSE	NA	NA	NA
Insomnia	rs58475265	T	C	134000000	-0.00893	0.1601	0.00127	2.07e-12	1.1e-05	13.2912	FALSE	NA	NA	NA
Insomnia	rs585522	A	G	124000000	-0.01097	0.217	0.001102	2.35e-23	2.79e-05	33.6915	FALSE	NA	NA	NA
Insomnia	rs593839	T	G	18065663	0.006144	0.394	0.000939	6.11e-11	1.69e-05	20.4312	FALSE	TRUE	rs593839	rs546383
Insomnia	rs59937052	T	C	51493798	0.00584	0.335	0.000981	2.6e-09	1.31e-05	15.8003	FALSE	NA	NA	NA
Insomnia	rs60018000	C	G	175000000	-0.00519	0.4741	0.000921	1.72e-08	1.31e-05	15.8511	TRUE	NA	NA	NA
Insomnia	rs6019663	T	C	47774512	0.007025	0.293	0.001008	3.26e-12	1.67e-05	20.1044	FALSE	NA	NA	NA
Insomnia	rs6024441	A	G	54390079	-0.00688	0.1958	0.001142	1.68e-09	9.47e-06	11.4358	FALSE	NA	NA	NA
Insomnia	rs6030790	A	C	41956451	0.008199	0.1752	0.0012	8.26e-12	1.12e-05	13.4979	FALSE	NA	NA	NA
Insomnia	rs6035826	A	T	21263790	0.005819	0.2896	0.001024	1.32e-08	1.1e-05	13.2936	TRUE	NA	NA	NA
Insomnia	rs60510343	A	T	68400692	0.005247	0.4411	0.000927	1.52e-08	1.31e-05	15.7901	TRUE	TRUE	rs60510343	rs55950315
Insomnia	rs615526	A	G	71575487	0.005731	0.3358	0.000982	5.28e-09	1.26e-05	15.2035	FALSE	NA	NA	NA
Insomnia	rs61765001	A	G	4724013	0.005545	0.3448	0.000969	1.07e-08	1.22e-05	14.7832	FALSE	TRUE	rs61765001	rs10915579
Insomnia	rs61869916	T	C	70603804	-0.00568	0.2797	0.001017	2.39e-08	1.04e-05	12.5506	FALSE	NA	NA	NA
Insomnia	rs61921611	T	C	66367726	-0.00736	0.308	0.000991	1.1e-13	1.95e-05	23.5201	FALSE	NA	NA	NA
Insomnia	rs61956190	A	G	54705491	-0.00924	0.1279	0.001367	1.39e-11	8.44e-06	10.1914	FALSE	NA	NA	NA
Insomnia	rs61979497	A	G	21662129	0.005454	0.3256	0.000991	3.71e-08	1.1e-05	13.3043	FALSE	NA	NA	NA
Insomnia	rs61981984	C	G	87857892	-0.00544	0.4543	0.000924	3.98e-09	1.42e-05	17.1722	TRUE	NA	NA	NA
Insomnia	rs62017761	T	G	6552504	0.00602	0.4723	0.000922	6.49e-11	1.76e-05	21.2684	FALSE	NA	NA	NA
Insomnia	rs62092949	T	C	48779673	0.00505	0.4855	0.000921	4.23e-08	1.24e-05	15.0082	FALSE	NA	NA	NA
Insomnia	rs62144053	A	G	66745864	0.024672	0.0914	0.001605	2.56e-53	3.25e-05	39.2434	FALSE	NA	NA	NA
Insomnia	rs62158170	A	G	114000000	0.013567	0.2143	0.001107	1.62e-34	4.19e-05	50.5605	FALSE	NA	NA	NA
Insomnia	rs62167788	T	C	147000000	-0.00653	0.3699	0.000947	5.39e-12	1.84e-05	22.1615	FALSE	NA	NA	NA
Insomnia	rs62178707	T	C	223000000	0.006631	0.4819	0.000922	6.25e-13	2.14e-05	25.8506	FALSE	NA	NA	NA
Insomnia	rs62184481	T	C	213000000	0.005973	0.2788	0.001038	8.61e-09	1.1e-05	13.3237	FALSE	NA	NA	NA
Insomnia	rs62338475	T	C	3251610	-0.00658	0.2097	0.001138	7.47e-09	9.17e-06	11.0734	FALSE	NA	NA	NA
Insomnia	rs62363245	T	C	71510892	-0.00594	0.3492	0.000975	1.11e-09	1.4e-05	16.874	FALSE	NA	NA	NA
Insomnia	rs62396748	A	G	41782007	0.007019	0.4422	0.000925	3.22e-14	2.35e-05	28.4123	FALSE	NA	NA	NA
Insomnia	rs62530187	A	G	91619074	-0.01026	0.1689	0.001251	2.36e-16	1.56e-05	18.8868	FALSE	TRUE	rs62530187	rs62526884
Insomnia	rs6428459	T	G	198000000	-0.00678	0.2252	0.001081	3.59e-10	1.14e-05	13.7235	FALSE	NA	NA	NA
Insomnia	rs643730	C	G	60913033	0.007707	0.3515	0.000959	9.28e-16	2.44e-05	29.4412	TRUE	NA	NA	NA
Insomnia	rs6441813	T	C	44041323	-0.0065	0.4704	0.000922	1.82e-12	2.05e-05	24.7506	FALSE	NA	NA	NA
Insomnia	rs6449590	T	G	61520665	0.007004	0.4841	0.000921	2.81e-14	2.39e-05	28.9046	FALSE	NA	NA	NA
Insomnia	rs6471065	T	C	133000000	-0.00718	0.1961	0.001154	4.88e-10	1.01e-05	12.2099	FALSE	NA	NA	NA
Insomnia	rs6504568	T	C	65999648	-0.00601	0.2221	0.001083	2.87e-08	8.81e-06	10.6398	FALSE	NA	NA	NA
Insomnia	rs6546270	A	C	67078198	-0.00574	0.3965	0.000942	1.05e-09	1.48e-05	17.8139	FALSE	NA	NA	NA
Insomnia	rs6657984	A	T	210000000	-0.0051	0.4143	0.000931	4.4e-08	1.2e-05	14.5423	TRUE	NA	NA	NA
Insomnia	rs6661750	A	G	66546884	-0.00689	0.4772	0.000924	8.65e-14	2.3e-05	27.7685	FALSE	NA	NA	NA
Insomnia	rs66860538	A	C	138000000	-0.00541	0.3182	0.00099	4.53e-08	1.08e-05	12.978	FALSE	NA	NA	NA
Insomnia	rs669245	T	C	62820508	0.005394	0.4168	0.000936	8.41e-09	1.34e-05	16.1297	FALSE	NA	NA	NA
Insomnia	rs66925212	T	C	185000000	0.005356	0.3633	0.000952	1.88e-08	1.21e-05	14.6275	FALSE	NA	NA	NA
Insomnia	rs6720846	A	T	44125086	0.006497	0.3872	0.000941	5.16e-12	1.87e-05	22.6004	TRUE	TRUE	rs6720846	rs4245797
Insomnia	rs6724539	A	G	98343258	0.006439	0.4945	0.000922	2.81e-12	2.02e-05	24.4066	FALSE	NA	NA	NA
Insomnia	rs67294685	T	C	135000000	-0.00554	0.3494	0.000966	9.69e-09	1.24e-05	14.9586	FALSE	NA	NA	NA
Insomnia	rs6735012	T	C	101000000	-0.00522	0.4641	0.000924	1.61e-08	1.31e-05	15.8735	FALSE	NA	NA	NA
Insomnia	rs6735556	T	C	127000000	0.006465	0.2053	0.001138	1.34e-08	8.72e-06	10.5311	FALSE	NA	NA	NA
Insomnia	rs67588220	T	C	70526203	-0.0138	0.09716	0.001592	4.32e-18	1.09e-05	13.1877	FALSE	NA	NA	NA
Insomnia	rs6761838	A	T	77730997	-0.0066	0.3456	0.000965	8.14e-12	1.75e-05	21.1377	TRUE	NA	NA	NA
Insomnia	rs6774026	T	C	8082945	-0.00549	0.2971	0.001005	4.68e-08	1.03e-05	12.465	FALSE	NA	NA	NA
Insomnia	rs6786798	A	G	185000000	-0.00602	0.331	0.000975	6.37e-10	1.4e-05	16.9203	FALSE	NA	NA	NA
Insomnia	rs6812227	A	G	79582594	-0.007	0.2656	0.001048	2.47e-11	1.44e-05	17.3819	FALSE	NA	NA	NA
Insomnia	rs6833267	A	G	160000000	-0.00509	0.4272	0.00093	4.28e-08	1.22e-05	14.6917	FALSE	NA	NA	NA
Insomnia	rs6864168	T	C	63962299	-0.00536	0.4571	0.000923	6.4e-09	1.39e-05	16.731	FALSE	NA	NA	NA
Insomnia	rs6872919	A	C	25086440	0.005702	0.444	0.000929	8.52e-10	1.54e-05	18.5833	FALSE	NA	NA	NA
Insomnia	rs6878050	A	G	176000000	0.00742	0.1808	0.001209	8.52e-10	9.24e-06	11.1494	FALSE	NA	NA	NA
Insomnia	rs6888135	A	C	141000000	0.005337	0.4965	0.00092	6.59e-09	1.39e-05	16.8252	FALSE	NA	NA	NA
Insomnia	rs6916856	A	G	37660117	-0.00781	0.3334	0.000972	9.13e-16	2.38e-05	28.7188	FALSE	NA	NA	NA
Insomnia	rs6927132	T	G	28940438	0.005687	0.3874	0.000937	1.26e-09	1.45e-05	17.4999	FALSE	NA	NA	NA
Insomnia	rs694786	T	C	173000000	-0.00772	0.4605	0.000924	6.33e-17	2.88e-05	34.7193	FALSE	NA	NA	NA
Insomnia	rs6949391	T	C	102000000	-0.00571	0.3382	0.00097	3.84e-09	1.29e-05	15.5351	FALSE	NA	NA	NA
Insomnia	rs7032599	T	G	19481868	0.005336	0.3336	0.000971	3.86e-08	1.11e-05	13.4353	FALSE	NA	NA	NA
Insomnia	rs703848	A	G	57428353	0.007718	0.3067	0.001003	1.44e-14	2.08e-05	25.1689	FALSE	NA	NA	NA
Insomnia	rs7044885	C	G	81739348	-0.0074	0.4417	0.000927	1.35e-15	2.61e-05	31.4868	TRUE	NA	NA	NA
Insomnia	rs7110574	T	C	107000000	-0.00588	0.3657	0.000958	8.73e-10	1.44e-05	17.4389	FALSE	NA	NA	NA
Insomnia	rs7133378	A	G	124000000	0.007358	0.3184	0.000976	4.81e-14	2.04e-05	24.6568	FALSE	NA	NA	NA
Insomnia	rs71575448	A	G	107000000	0.011088	0.1398	0.00137	5.77e-16	1.31e-05	15.7568	FALSE	NA	NA	NA
Insomnia	rs7162423	T	C	74052756	-0.00853	0.4447	0.000923	2.44e-20	3.49e-05	42.1771	FALSE	NA	NA	NA
Insomnia	rs7173565	T	C	38850330	-0.00938	0.2581	0.001039	1.66e-19	2.59e-05	31.2561	FALSE	NA	NA	NA
Insomnia	rs7183479	C	G	51955733	0.005248	0.4782	0.00092	1.18e-08	1.34e-05	16.2314	TRUE	TRUE	rs7183479	rs7171884
Insomnia	rs7184998	T	C	77214243	0.009043	0.474	0.000922	1.02e-22	3.98e-05	47.9898	FALSE	NA	NA	NA
Insomnia	rs7191752	A	G	6637651	-0.00517	0.4628	0.000923	2.14e-08	1.29e-05	15.5934	FALSE	NA	NA	NA
Insomnia	rs7203385	A	T	60608885	0.006441	0.4635	0.000923	2.93e-12	2.01e-05	24.2378	TRUE	NA	NA	NA
Insomnia	rs72673689	T	C	80794351	0.006363	0.2996	0.001024	5.1e-10	1.34e-05	16.216	FALSE	NA	NA	NA
Insomnia	rs72677701	A	G	40030439	-0.00625	0.2254	0.001113	1.99e-08	9.11e-06	11.0016	FALSE	NA	NA	NA
Insomnia	rs728017	A	G	124000000	-0.00534	0.3865	0.000947	1.71e-08	1.25e-05	15.08	FALSE	NA	NA	NA
Insomnia	rs72807818	A	G	51819019	-0.0122	0.1334	0.001372	6.11e-19	1.51e-05	18.2732	FALSE	NA	NA	NA
Insomnia	rs7294904	T	C	199532	-0.00531	0.4069	0.000936	1.37e-08	1.29e-05	15.5557	FALSE	NA	NA	NA
Insomnia	rs73034109	A	G	37027160	0.008542	0.2218	0.001108	1.3e-14	1.7e-05	20.4997	FALSE	NA	NA	NA
Insomnia	rs73532287	T	G	85234525	0.008294	0.1953	0.001176	1.75e-12	1.3e-05	15.6357	FALSE	NA	NA	NA
Insomnia	rs736929	T	C	97343323	-0.00578	0.4119	0.000933	5.79e-10	1.54e-05	18.5995	FALSE	NA	NA	NA
Insomnia	rs74743707	A	T	43249957	0.010688	0.1281	0.001348	2.19e-15	1.16e-05	14.0474	TRUE	NA	NA	NA
Insomnia	rs751680	A	G	22475627	-0.00554	0.3561	0.000958	7.43e-09	1.27e-05	15.3261	FALSE	NA	NA	NA
Insomnia	rs7551881	T	G	167000000	-0.00623	0.3543	0.000965	1.07e-10	1.58e-05	19.0766	FALSE	NA	NA	NA
Insomnia	rs75742406	A	G	17070365	-0.00762	0.2585	0.001064	8.25e-13	1.63e-05	19.6368	FALSE	NA	NA	NA
Insomnia	rs75932578	T	C	107000000	-0.00685	0.2159	0.001129	1.28e-09	1.03e-05	12.4748	FALSE	NA	NA	NA
Insomnia	rs7597911	T	C	223000000	0.005726	0.4564	0.000922	5.4e-10	1.58e-05	19.1172	FALSE	NA	NA	NA
Insomnia	rs7607770	T	G	146000000	-0.00538	0.4174	0.000932	7.97e-09	1.34e-05	16.1867	FALSE	NA	NA	NA
Insomnia	rs7657954	A	G	131000000	0.006496	0.2774	0.001019	1.87e-10	1.35e-05	16.2776	FALSE	NA	NA	NA
Insomnia	rs7676259	A	G	99942649	0.005765	0.3863	0.000942	9.3e-10	1.47e-05	17.7648	FALSE	NA	NA	NA
Insomnia	rs7684006	A	G	18140181	0.005958	0.4098	0.000936	1.92e-10	1.62e-05	19.6162	FALSE	NA	NA	NA
Insomnia	rs7708900	T	G	85374831	0.00582	0.439	0.000925	3.13e-10	1.62e-05	19.5003	FALSE	NA	NA	NA
Insomnia	rs7711816	T	C	148000000	0.005334	0.3853	0.000948	1.84e-08	1.24e-05	14.9933	FALSE	NA	NA	NA
Insomnia	rs77176363	A	G	50455839	-0.00943	0.1904	0.001176	1.07e-15	1.64e-05	19.8251	FALSE	NA	NA	NA
Insomnia	rs77276698	A	G	159000000	-0.00865	0.2442	0.001067	5.36e-16	2.01e-05	24.2372	FALSE	NA	NA	NA
Insomnia	rs776935	A	G	108000000	0.008506	0.1885	0.001195	1.09e-12	1.28e-05	15.505	FALSE	NA	NA	NA
Insomnia	rs7778413	T	C	127000000	-0.00787	0.1761	0.001223	1.21e-10	9.96e-06	12.0273	FALSE	NA	NA	NA
Insomnia	rs7807019	A	G	118000000	-0.00534	0.46	0.000922	7e-09	1.38e-05	16.6607	FALSE	NA	NA	NA
Insomnia	rs7844069	T	G	93277087	0.006212	0.4159	0.000934	2.87e-11	1.78e-05	21.5054	FALSE	NA	NA	NA
Insomnia	rs7867205	A	G	81436959	-0.00545	0.4361	0.000929	4.63e-09	1.4e-05	16.8896	FALSE	NA	NA	NA
Insomnia	rs790316	A	C	26408130	0.006481	0.4691	0.000921	2.01e-12	2.04e-05	24.6445	FALSE	NA	NA	NA
Insomnia	rs7915425	T	C	125000000	-0.00785	0.1758	0.001174	2.34e-11	1.07e-05	12.9428	FALSE	NA	NA	NA
Insomnia	rs7928823	A	G	9491474	-0.00586	0.4206	0.000932	3.15e-10	1.6e-05	19.2896	FALSE	TRUE	rs7928823	rs10840245
Insomnia	rs7940070	A	T	62668864	0.008044	0.3025	0.001009	1.54e-15	2.22e-05	26.8325	TRUE	NA	NA	NA
Insomnia	rs79693059	C	G	72340686	-0.01419	0.08421	0.001655	9.82e-18	9.4e-06	11.3439	TRUE	NA	NA	NA
Insomnia	rs797091	T	C	89741711	-0.00715	0.1746	0.001199	2.43e-09	8.5e-06	10.2591	FALSE	TRUE	rs797091	rs704073
Insomnia	rs7974266	T	C	113000000	-0.00658	0.3014	0.001006	6.11e-11	1.49e-05	18.0176	FALSE	NA	NA	NA
Insomnia	rs7980124	A	G	78771681	0.005403	0.3596	0.000964	2.11e-08	1.2e-05	14.4593	FALSE	NA	NA	NA
Insomnia	rs8025231	A	C	37648402	-0.00658	0.4453	0.000928	1.34e-12	2.06e-05	24.8337	FALSE	NA	NA	NA
Insomnia	rs8026716	A	G	96954995	0.005183	0.3826	0.000944	4e-08	1.18e-05	14.2445	FALSE	NA	NA	NA
Insomnia	rs8028620	T	C	99202875	0.005165	0.4871	0.00092	1.95e-08	1.31e-05	15.7594	FALSE	NA	NA	NA
Insomnia	rs8054082	T	C	19975782	0.011961	0.1371	0.001313	8.39e-20	1.63e-05	19.6282	FALSE	TRUE	rs8054082	rs148069489
Insomnia	rs8063871	A	C	87863500	0.006136	0.2929	0.001024	2.05e-09	1.23e-05	14.8822	FALSE	NA	NA	NA
Insomnia	rs8066969	A	G	11197243	0.006325	0.2627	0.001033	9.07e-10	1.2e-05	14.5329	FALSE	NA	NA	NA
Insomnia	rs8069356	T	C	2314856	0.006333	0.2976	0.001005	2.98e-10	1.37e-05	16.5934	FALSE	TRUE	rs8069356	rs11078092
Insomnia	rs8074498	A	T	79954544	0.006922	0.418	0.000933	1.15e-13	2.22e-05	26.8028	TRUE	NA	NA	NA
Insomnia	rs8076183	T	C	61024696	-0.0075	0.4484	0.000924	5.1e-16	2.69e-05	32.5286	FALSE	NA	NA	NA
Insomnia	rs8084405	T	C	65940192	-0.00539	0.3474	0.000965	2.32e-08	1.17e-05	14.1486	FALSE	NA	NA	NA
Insomnia	rs8110135	A	G	58998464	0.006428	0.2714	0.00103	4.29e-10	1.28e-05	15.4142	FALSE	NA	NA	NA
Insomnia	rs8180449	T	G	180000000	0.005281	0.4821	0.000921	9.75e-09	1.36e-05	16.4243	FALSE	TRUE	rs8180449	rs4700868
Insomnia	rs8180817	C	G	114000000	-0.00928	0.4303	0.000927	1.39e-23	4.07e-05	49.1186	TRUE	NA	NA	NA
Insomnia	rs823248	T	G	2850634	-0.00573	0.4779	0.000923	5.37e-10	1.59e-05	19.2323	FALSE	NA	NA	NA
Insomnia	rs830734	A	G	12334807	0.008048	0.3518	0.000965	7.37e-17	2.63e-05	31.7309	FALSE	NA	NA	NA
Insomnia	rs833061	T	C	43737486	0.006244	0.4971	0.00092	1.15e-11	1.91e-05	23.0245	FALSE	NA	NA	NA
Insomnia	rs834233	A	G	150000000	-0.00573	0.3612	0.000952	1.79e-09	1.38e-05	16.7018	FALSE	NA	NA	NA
Insomnia	rs836603	T	C	174000000	0.005823	0.261	0.001057	3.59e-08	9.7e-06	11.7118	FALSE	NA	NA	NA
Insomnia	rs872621	A	C	111000000	0.005439	0.4702	0.000924	3.91e-09	1.43e-05	17.2729	FALSE	NA	NA	NA
Insomnia	rs8766	T	C	52895531	-0.00944	0.3807	0.000944	1.54e-23	3.91e-05	47.1459	FALSE	NA	NA	NA
Insomnia	rs879483	A	G	175000000	-0.00531	0.4787	0.00092	7.97e-09	1.38e-05	16.6107	FALSE	NA	NA	NA
Insomnia	rs910187	A	G	45841052	-0.00783	0.3729	0.000953	2.19e-16	2.61e-05	31.5328	FALSE	NA	NA	NA
Insomnia	rs911324	A	C	101000000	-0.00586	0.3393	0.000974	1.77e-09	1.35e-05	16.2378	FALSE	NA	NA	NA
Insomnia	rs923039	A	C	93165667	-0.00527	0.3588	0.000962	4.13e-08	1.15e-05	13.8431	FALSE	NA	NA	NA
Insomnia	rs9271763	A	G	32594061	-0.00507	0.4972	0.000922	3.84e-08	1.25e-05	15.1137	FALSE	NA	NA	NA
Insomnia	rs9288381	T	C	208000000	-0.00709	0.2995	0.000996	1.12e-12	1.76e-05	21.2418	FALSE	NA	NA	NA
Insomnia	rs9299	T	C	46669430	-0.00527	0.343	0.000962	4.23e-08	1.12e-05	13.5398	FALSE	NA	NA	NA
Insomnia	rs9313374	A	T	167000000	-0.00561	0.4616	0.000922	1.22e-09	1.52e-05	18.3563	TRUE	NA	NA	NA
Insomnia	rs9315688	A	G	40045598	-0.00631	0.3984	0.000934	1.42e-11	1.81e-05	21.8798	FALSE	NA	NA	NA
Insomnia	rs9317586	A	C	66966427	0.008015	0.4735	0.000921	3.12e-18	3.13e-05	37.8006	FALSE	NA	NA	NA
Insomnia	rs9325358	A	G	107000000	0.008923	0.4158	0.000935	1.44e-21	3.66e-05	44.2076	FALSE	NA	NA	NA
Insomnia	rs9342993	A	G	73719982	0.008474	0.1481	0.001308	9.17e-11	8.78e-06	10.5956	FALSE	TRUE	rs9342993	rs10943075
Insomnia	rs9367074	A	G	40695508	0.006049	0.3043	0.000992	1.08e-09	1.3e-05	15.7395	FALSE	NA	NA	NA
Insomnia	rs9375945	A	T	99596629	-0.00722	0.4244	0.000931	8.49e-15	2.44e-05	29.4211	TRUE	NA	NA	NA
Insomnia	rs9394502	T	C	38452503	-0.00891	0.3343	0.000968	3.51e-20	3.12e-05	37.6897	FALSE	NA	NA	NA
Insomnia	rs9452444	T	C	94515430	-0.00615	0.4426	0.000924	2.74e-11	1.81e-05	21.8859	FALSE	TRUE	rs9452444	rs7775336
Insomnia	rs9462029	A	G	34815203	-0.00915	0.162	0.001224	7.49e-14	1.26e-05	15.1873	FALSE	NA	NA	NA
Insomnia	rs9509284	A	G	21146232	0.006693	0.3976	0.000938	9.61e-13	2.02e-05	24.3938	FALSE	NA	NA	NA
Insomnia	rs9563886	T	C	61720066	-0.00535	0.3937	0.000941	1.29e-08	1.28e-05	15.4457	FALSE	NA	NA	NA
Insomnia	rs9607581	A	G	39241509	-0.00769	0.2028	0.001134	1.23e-11	1.23e-05	14.8506	FALSE	NA	NA	NA
Insomnia	rs9653970	A	G	11412754	-0.00745	0.2059	0.001133	4.77e-11	1.17e-05	14.1499	FALSE	NA	NA	NA
Insomnia	rs965494	T	C	42509823	0.005502	0.3834	0.000947	6.17e-09	1.32e-05	15.9714	FALSE	NA	NA	NA
Insomnia	rs9658417	T	C	118000000	0.006738	0.1932	0.001138	3.26e-09	9.04e-06	10.9183	FALSE	NA	NA	NA
Insomnia	rs9777373	A	G	77044393	-0.00621	0.2805	0.001029	1.57e-09	1.22e-05	14.7109	FALSE	NA	NA	NA
Insomnia	rs9787523	T	C	106000000	0.007527	0.4102	0.000933	7.26e-16	2.61e-05	31.4817	FALSE	NA	NA	NA
Insomnia	rs9815484	A	G	118000000	-0.01214	0.1797	0.001216	1.77e-23	2.43e-05	29.3939	FALSE	NA	NA	NA
Insomnia	rs9838564	A	C	18720044	-0.00789	0.2709	0.00103	1.8e-14	1.92e-05	23.203	FALSE	NA	NA	NA
Insomnia	rs9872362	T	C	153000000	0.00527	0.4032	0.000935	1.73e-08	1.27e-05	15.2926	FALSE	NA	NA	NA
Insomnia	rs9880919	A	G	85461302	0.006082	0.244	0.001062	1.01e-08	1e-05	12.1089	FALSE	NA	NA	NA
Insomnia	rs9889282	A	C	50259142	-0.00831	0.3871	0.000944	1.33e-18	3.05e-05	36.772	FALSE	NA	NA	NA
Insomnia	rs990559	T	G	78823996	-0.00555	0.2796	0.001018	4.95e-08	9.92e-06	11.9788	FALSE	NA	NA	NA
Insomnia	rs9926159	C	G	75116266	-0.00532	0.3472	0.000967	3.8e-08	1.14e-05	13.7126	TRUE	NA	NA	NA
Insomnia	rs9936879	A	C	703721	0.008261	0.358	0.00096	7.63e-18	2.82e-05	34.0378	FALSE	NA	NA	NA
Insomnia	rs9943377	A	G	25032080	0.006958	0.357	0.000958	3.84e-13	2e-05	24.2053	FALSE	NA	NA	NA
Insomnia	rs9943753	A	G	110000000	-0.00709	0.3745	0.000956	1.23e-13	2.13e-05	25.7457	FALSE	NA	NA	NA
Insomnia	rs9971199	A	C	132000000	0.005892	0.2793	0.001015	6.48e-09	1.12e-05	13.5617	FALSE	NA	NA	NA

## Sheet: S2
Supplementary Tables 2 Characteristics of SNPs associated with smoking.
Exposure	SNP	effect_allele	other_allele	position	beta	eaf	se	P	R2	F	palindromic	proxy.outcome	target_snp.outcome	proxy_snp.outcome
Smoking	rs11725618	T	C	67053769	0.036064	0.287	0.006158	4.67e-09	1.14e-05	14.0378	FALSE	NA	NA	NA
Smoking	rs11852372	A	C	78806023	0.182472	0.328	0.005911	1e-200	0.000341	420.255	FALSE	TRUE	rs11852372	rs8034191
Smoking	rs13141210	C	T	67891641	-0.03065	0.48	0.005515	2.77e-08	1.25e-05	15.4254	FALSE	NA	NA	NA
Smoking	rs2084533	C	T	16872929	0.033641	0.319	0.005901	1.22e-08	1.15e-05	14.1207	FALSE	NA	NA	NA
Smoking	rs215600	G	A	32333642	-0.04925	0.64	0.005753	1.1e-17	2.74e-05	33.7775	FALSE	NA	NA	NA
Smoking	rs2273500	T	C	61986949	0.068094	0.159	0.007796	2.47e-18	1.66e-05	20.4058	FALSE	NA	NA	NA
Smoking	rs2386571	A	C	52074123	-0.03187	0.57	0.005565	1.03e-08	1.3e-05	16.0787	FALSE	NA	NA	NA
Smoking	rs2424888	G	A	31047533	0.033485	0.405	0.005636	2.76e-09	1.38e-05	17.013	FALSE	NA	NA	NA
Smoking	rs2869862	A	G	79076885	-0.05191	0.274	0.00638	4.15e-16	2.14e-05	26.3381	FALSE	NA	NA	NA
Smoking	rs3025383	T	C	137000000	-0.05784	0.18	0.007045	2.22e-16	1.61e-05	19.8968	FALSE	NA	NA	NA
Smoking	rs4785587	G	A	89772619	-0.03362	0.511	0.005535	1.27e-09	1.5e-05	18.4413	FALSE	NA	NA	NA
Smoking	rs56113850	T	C	41353107	0.107205	0.568	0.005604	1.1e-81	0.000146	179.641	FALSE	NA	NA	NA
Smoking	rs58379124	T	C	42579203	0.066939	0.748	0.006502	9e-25	3.24e-05	39.9624	FALSE	NA	NA	NA
Smoking	rs632811	A	G	59155050	-0.03671	0.351	0.00641	1.03e-08	1.21e-05	14.9438	FALSE	NA	NA	NA
Smoking	rs7431710	G	A	48935583	-0.03496	0.644	0.00581	1.82e-09	1.35e-05	16.5989	FALSE	NA	NA	NA
Smoking	rs790564	A	C	64604218	-0.04089	0.719	0.006193	3.97e-11	1.43e-05	17.618	FALSE	NA	NA	NA
Smoking	rs7928017	C	A	113000000	-0.03293	0.413	0.005558	3.14e-09	1.38e-05	17.0189	FALSE	NA	NA	NA
Smoking	rs7951365	T	C	16377044	0.038951	0.306	0.005968	6.63e-11	1.47e-05	18.0937	FALSE	NA	NA	NA
Smoking	rs806798	T	C	26214473	-0.03085	0.543	0.005532	2.48e-08	1.25e-05	15.4352	FALSE	NA	NA	NA
Smoking	rs895330	C	G	4060707	-0.039	0.206	0.007017	2.68e-08	8.2e-06	10.1083	TRUE	NA	NA	NA

## Sheet: S3
Supplementary Tables 3 Characteristics of SNPs associated with alcohol consumption.
Exposure	SNP	effect_allele	other_allele	position	beta	eaf	se	P	R2	F	palindromic	proxy.outcome	target_snp.outcome	proxy_snp.outcome
Alcohol consumption	rs10085696	A	G	69783020	-0.01605	0.201	0.002495	exposure	1.41e-05	13.2978	FALSE	NA	NA	NA
Alcohol consumption	rs10753661	G	A	165000000	-0.01137	0.702	0.002075	exposure	1.33e-05	12.5519	FALSE	NA	NA	NA
Alcohol consumption	rs1123285	C	G	57274519	-0.01242	0.339	0.00205	exposure	1.75e-05	16.4476	TRUE	NA	NA	NA
Alcohol consumption	rs11860773	T	C	73912503	-0.01501	0.176	0.002444	exposure	1.16e-05	10.9349	FALSE	NA	NA	NA
Alcohol consumption	rs1229984	T	C	100000000	0.188115	0.953	0.006179	exposure	8.82e-05	83.0497	FALSE	NA	NA	NA
Alcohol consumption	rs1260326	T	C	27730940	0.023812	0.595	0.001984	exposure	7.37e-05	69.4058	FALSE	NA	NA	NA
Alcohol consumption	rs1302808	C	A	100000000	0.023894	0.185	0.002389	exposure	3.2e-05	30.1559	FALSE	NA	NA	NA
Alcohol consumption	rs13107325	C	T	103000000	-0.03645	0.0654	0.003913	exposure	1.13e-05	10.611	FALSE	NA	NA	NA
Alcohol consumption	rs13332432	C	G	85721809	0.014005	0.296	0.002141	exposure	1.9e-05	17.838	TRUE	NA	NA	NA
Alcohol consumption	rs1387766	G	A	92081800	-0.01083	0.622	0.001983	exposure	1.49e-05	14.0131	FALSE	NA	NA	NA
Alcohol consumption	rs153106	T	C	28526897	-0.01361	0.409	0.001959	exposure	2.48e-05	23.3506	FALSE	NA	NA	NA
Alcohol consumption	rs17542254	A	G	114000000	0.013142	0.251	0.002146	exposure	1.5e-05	14.1001	FALSE	NA	NA	NA
Alcohol consumption	rs2299409	G	A	104000000	-0.01055	0.493	0.001933	exposure	1.58e-05	14.8973	FALSE	NA	NA	NA
Alcohol consumption	rs28601761	C	G	127000000	0.011299	0.405	0.001955	exposure	1.71e-05	16.0974	TRUE	NA	NA	NA
Alcohol consumption	rs28680958	G	A	174000000	-0.01358	0.23	0.002368	exposure	1.24e-05	11.6533	FALSE	NA	NA	NA
Alcohol consumption	rs28712821	G	A	39413780	0.028334	0.594	0.001974	exposure	0.000106	99.3698	FALSE	NA	NA	NA
Alcohol consumption	rs28732378	A	G	85403892	-0.01673	0.729	0.002191	exposure	2.45e-05	23.0359	FALSE	NA	NA	NA
Alcohol consumption	rs331939	G	A	144000000	-0.0119	0.339	0.002029	exposure	1.64e-05	15.4169	FALSE	NA	NA	NA
Alcohol consumption	rs34121753	A	G	7733833	0.011069	0.532	0.001951	exposure	1.7e-05	16.0343	FALSE	NA	NA	NA
Alcohol consumption	rs34704785	C	T	68117681	-0.01058	0.412	0.001935	exposure	1.54e-05	14.4871	FALSE	NA	NA	NA
Alcohol consumption	rs3814877	G	T	30042677	-0.01128	0.381	0.001972	exposure	1.64e-05	15.4241	FALSE	NA	NA	NA
Alcohol consumption	rs4233567	C	T	144000000	-0.01259	0.34	0.002011	exposure	1.87e-05	17.5933	FALSE	NA	NA	NA
Alcohol consumption	rs4309187	A	C	113000000	0.014791	0.697	0.002088	exposure	2.25e-05	21.204	FALSE	NA	NA	NA
Alcohol consumption	rs4752999	C	T	47428565	-0.01456	0.321	0.00207	exposure	2.29e-05	21.5784	FALSE	NA	NA	NA
Alcohol consumption	rs4916723	A	C	87854395	-0.01127	0.404	0.001953	exposure	1.7e-05	16.0364	FALSE	NA	NA	NA
Alcohol consumption	rs528301	G	A	45154908	0.015592	0.605	0.001949	exposure	3.25e-05	30.5897	FALSE	NA	NA	NA
Alcohol consumption	rs55872084	G	T	156000000	0.012731	0.218	0.002268	exposure	1.14e-05	10.7401	FALSE	NA	NA	NA
Alcohol consumption	rs55932213	A	G	109000000	0.012477	0.701	0.002216	exposure	1.41e-05	13.2887	FALSE	NA	NA	NA
Alcohol consumption	rs6106989	G	A	25027630	0.010899	0.628	0.001983	exposure	1.5e-05	14.1106	FALSE	NA	NA	NA
Alcohol consumption	rs6573197	C	T	58724208	-0.01228	0.726	0.002137	exposure	1.39e-05	13.1291	FALSE	NA	NA	NA
Alcohol consumption	rs6739804	T	C	63269604	-0.01297	0.66	0.002082	exposure	1.85e-05	17.4137	FALSE	NA	NA	NA
Alcohol consumption	rs682011	T	C	122000000	0.011007	0.567	0.001946	exposure	1.67e-05	15.7129	FALSE	NA	NA	NA
Alcohol consumption	rs6951574	T	C	153000000	0.012753	0.459	0.001936	exposure	2.29e-05	21.5545	FALSE	TRUE	rs6951574	rs2622226
Alcohol consumption	rs7106546	G	T	116000000	0.013027	0.755	0.002289	exposure	1.27e-05	11.9865	FALSE	NA	NA	NA
Alcohol consumption	rs76640332	G	A	44189858	-0.02101	0.204	0.002389	exposure	2.67e-05	25.1052	FALSE	NA	NA	NA
Alcohol consumption	rs838145	G	A	49248730	-0.0158	0.584	0.00194	exposure	3.42e-05	32.2154	FALSE	NA	NA	NA

## Sheet: S4
Supplementary Tables 4 Characteristics of SNPs associated with body mass index.
Exposure	SNP	effect_allele	other_allele	position	beta	eaf	se	P	R2	F	palindromic	proxy.outcome	target_snp.outcome	proxy_snp.outcome
BMI	rs1000940	G	A	5283252	0.0192	0.225	0.0034	exposure	1.38e-05	11.1215	FALSE	NA	NA	NA
BMI	rs10132280	A	C	25928179	-0.023	0.3333	0.0034	exposure	2.52e-05	20.3378	FALSE	NA	NA	NA
BMI	rs1016287	T	C	59305625	0.0229	0.325	0.0034	exposure	2.47e-05	19.904	FALSE	NA	NA	NA
BMI	rs10182181	A	G	25150296	-0.0307	0.5	0.0031	exposure	6.08e-05	49.0398	FALSE	NA	NA	NA
BMI	rs10733682	A	G	129000000	0.0174	0.425	0.0031	exposure	1.91e-05	15.3982	FALSE	NA	NA	NA
BMI	rs10840100	G	A	8669437	0.0209	0.725	0.0031	exposure	2.25e-05	18.125	FALSE	NA	NA	NA
BMI	rs10938397	A	G	45182527	-0.0402	0.5667	0.0031	exposure	0.000102	82.5931	FALSE	NA	NA	NA
BMI	rs11126666	G	A	26928811	-0.0207	0.6917	0.0034	exposure	1.96e-05	15.8093	FALSE	NA	NA	NA
BMI	rs11165643	C	T	96924097	-0.0218	0.425	0.0031	exposure	3e-05	24.1706	FALSE	NA	NA	NA
BMI	rs11672660	C	T	46180184	0.0345	0.825	0.004	exposure	2.66e-05	21.4808	FALSE	NA	NA	NA
BMI	rs1167827	A	G	75163169	-0.0202	0.4583	0.0033	exposure	2.31e-05	18.6047	FALSE	NA	NA	NA
BMI	rs11688816	A	G	63053048	-0.0172	0.5417	0.0031	exposure	1.89e-05	15.2855	FALSE	NA	NA	NA
BMI	rs12286929	G	A	115000000	0.0217	0.4333	0.0031	exposure	2.98e-05	24.0647	FALSE	NA	NA	NA
BMI	rs12446632	A	G	19935389	-0.0403	0.1333	0.0046	exposure	2.2e-05	17.735	FALSE	NA	NA	NA
BMI	rs12566985	G	A	75002193	0.0242	0.425	0.0031	exposure	3.69e-05	29.7858	FALSE	NA	NA	NA
BMI	rs12885454	C	A	29736838	0.0207	0.6333	0.0033	exposure	2.27e-05	18.2756	FALSE	NA	NA	NA
BMI	rs12940622	A	G	78615571	-0.0182	0.4583	0.0031	exposure	2.12e-05	17.1146	FALSE	NA	NA	NA
BMI	rs13021737	A	G	632348	-0.0601	0.125	0.004	exposure	6.12e-05	49.3858	FALSE	NA	NA	NA
BMI	rs13078960	T	G	85807590	-0.0297	0.8167	0.0039	exposure	2.15e-05	17.3639	FALSE	NA	NA	NA
BMI	rs13107325	C	T	103000000	-0.0477	0.8833	0.0068	exposure	1.26e-05	10.1445	FALSE	NA	NA	NA
BMI	rs13191362	A	G	163000000	0.0277	0.8	0.0048	exposure	1.32e-05	10.6569	FALSE	NA	NA	NA
BMI	rs1412235	C	G	28410996	0.0249	0.3083	0.0033	exposure	3.01e-05	24.2831	TRUE	NA	NA	NA
BMI	rs1516725	T	C	186000000	-0.0451	0.0917	0.0046	exposure	1.98e-05	16.013	FALSE	NA	NA	NA
BMI	rs1528435	T	C	182000000	0.0178	0.5833	0.0031	exposure	1.99e-05	16.0276	FALSE	NA	NA	NA
BMI	rs1558902	A	T	53803574	0.0818	0.45	0.0031	exposure	0.000427	344.805	TRUE	NA	NA	NA
BMI	rs16951275	C	T	68077168	-0.0311	0.225	0.0037	exposure	3.05e-05	24.6402	FALSE	NA	NA	NA
BMI	rs17094222	C	T	102000000	0.0249	0.2083	0.0038	exposure	1.76e-05	14.1618	FALSE	NA	NA	NA
BMI	rs17381664	C	T	78053228	0.0206	0.425	0.0032	exposure	2.51e-05	20.255	FALSE	TRUE	rs17381664	rs12402928
BMI	rs17405819	C	T	76806584	-0.0224	0.3667	0.0033	exposure	2.65e-05	21.4007	FALSE	NA	NA	NA
BMI	rs17724992	A	G	18454825	0.0194	0.6917	0.0035	exposure	1.62e-05	13.1037	FALSE	NA	NA	NA
BMI	rs1928295	C	T	120000000	-0.0188	0.425	0.0031	exposure	2.23e-05	17.9758	FALSE	NA	NA	NA
BMI	rs2033732	C	T	85079709	0.0192	0.7583	0.0035	exposure	1.37e-05	11.0311	FALSE	NA	NA	NA
BMI	rs2049045	G	C	27694241	0.0425	0.825	0.0039	exposure	4.25e-05	34.2916	TRUE	NA	NA	NA
BMI	rs2112347	G	T	75015242	-0.0261	0.375	0.0031	exposure	4.12e-05	33.2289	FALSE	NA	NA	NA
BMI	rs2207139	G	A	50845490	0.0447	0.1	0.004	exposure	2.79e-05	22.4791	FALSE	NA	NA	NA
BMI	rs2245368	T	C	76608143	-0.0317	0.7583	0.0057	exposure	1.41e-05	11.3376	FALSE	NA	NA	NA
BMI	rs2365389	C	T	61236462	0.02	0.6583	0.0031	exposure	2.32e-05	18.726	FALSE	NA	NA	NA
BMI	rs2820292	A	C	202000000	-0.0195	0.4917	0.0031	exposure	2.45e-05	19.7791	FALSE	NA	NA	NA
BMI	rs29941	A	G	34309532	-0.0182	0.3333	0.0033	exposure	1.68e-05	13.5181	FALSE	NA	NA	NA
BMI	rs3101336	T	C	72751185	-0.0334	0.3509	0.0031	exposure	6.55e-05	52.8837	FALSE	NA	NA	NA
BMI	rs3736485	A	G	51748610	0.0176	0.425	0.0031	exposure	1.95e-05	15.7542	FALSE	NA	NA	NA
BMI	rs3810291	A	G	47569003	0.0283	0.625	0.0036	exposure	3.59e-05	28.9683	FALSE	NA	NA	NA
BMI	rs3817334	C	T	47650993	-0.0262	0.55	0.0031	exposure	4.38e-05	35.3592	FALSE	NA	NA	NA
BMI	rs3849570	A	C	81792112	0.0188	0.3667	0.0034	exposure	1.76e-05	14.2009	FALSE	NA	NA	NA
BMI	rs3888190	A	C	28889486	0.0309	0.3583	0.0031	exposure	5.66e-05	45.6905	FALSE	NA	NA	NA
BMI	rs4514364	C	T	27456059	0.0195	0.325	0.0033	exposure	1.9e-05	15.3202	FALSE	NA	NA	NA
BMI	rs4740619	T	C	15634326	0.0179	0.5333	0.0031	exposure	2.06e-05	16.597	FALSE	NA	NA	NA
BMI	rs543874	G	A	178000000	0.0482	0.2667	0.0039	exposure	7.4e-05	59.749	FALSE	NA	NA	NA
BMI	rs6457796	T	C	34828553	-0.0217	0.7417	0.0034	exposure	1.93e-05	15.6082	FALSE	NA	NA	NA
BMI	rs6477694	C	T	112000000	0.0174	0.3583	0.0031	exposure	1.8e-05	14.4874	FALSE	NA	NA	NA
BMI	rs657452	A	G	49589847	0.0227	0.4167	0.0031	exposure	3.23e-05	26.0667	FALSE	NA	NA	NA
BMI	rs663129	A	G	57838401	0.0557	0.2833	0.0036	exposure	0.00012	97.2234	FALSE	NA	NA	NA
BMI	rs6804842	A	G	25106437	-0.0185	0.425	0.0031	exposure	2.16e-05	17.4066	FALSE	NA	NA	NA
BMI	rs7138803	G	A	50247468	-0.0315	0.5583	0.0031	exposure	6.31e-05	50.9271	FALSE	NA	NA	NA
BMI	rs7144011	T	G	79940383	0.0289	0.275	0.0038	exposure	2.86e-05	23.0643	FALSE	NA	NA	NA
BMI	rs758747	C	T	3627358	-0.0225	0.7333	0.0037	exposure	1.79e-05	14.4645	FALSE	NA	NA	NA
BMI	rs7599312	G	A	213000000	0.022	0.7083	0.0034	exposure	2.14e-05	17.3013	FALSE	NA	NA	NA
BMI	rs7903146	T	C	115000000	-0.0234	0.25	0.0034	exposure	2.2e-05	17.7629	FALSE	NA	NA	NA
BMI	rs879620	C	T	4015729	-0.0244	0.4083	0.004	exposure	2.23e-05	17.9796	FALSE	NA	NA	NA
BMI	rs891389	C	T	21087531	-0.0208	0.675	0.0038	exposure	1.63e-05	13.1457	FALSE	NA	NA	NA
BMI	rs9400239	C	T	109000000	0.0188	0.7	0.0033	exposure	1.69e-05	13.6315	FALSE	NA	NA	NA
BMI	rs9579083	G	C	28017270	-0.0295	0.7667	0.0047	exposure	1.75e-05	14.0937	TRUE	NA	NA	NA
BMI	rs9925964	G	A	31129895	-0.0192	0.3917	0.0031	exposure	2.27e-05	18.2806	FALSE	NA	NA	NA

## Sheet: S5
Supplementary Tables 5 Characteristics of SNPs associated with T2DM.
Exposure	SNP	effect_allele	other_allele	position	beta	eaf	se	P	R2	F	palindromic	proxy.outcome	target_snp.outcome	proxy_snp.outcome
T2DM	rs10184004	C	T	166000000	0.08	0.59	0.0076	4.3e-26	5.97e-05	53.6097	FALSE	NA	NA	NA
T3DM	rs10401969	T	C	19407718	-0.12	0.92	0.014	7.7e-18	1.2e-05	10.8148	FALSE	NA	NA	NA
T4DM	rs1046317	T	C	6304242	-0.095	0.33	0.008	1.9e-32	6.94e-05	62.3613	FALSE	NA	NA	NA
T5DM	rs10471048	G	C	83587562	0.045	0.35	0.0078	8e-09	1.69e-05	15.1445	TRUE	NA	NA	NA
T6DM	rs1077394	C	T	31610384	-0.056	0.33	0.008	3.7e-12	2.41e-05	21.6683	FALSE	NA	NA	NA
T7DM	rs10811650	A	G	22067593	-0.051	0.58	0.0076	2.3e-11	2.44e-05	21.9397	FALSE	NA	NA	NA
T8DM	rs10811660	G	A	22134068	0.18	0.83	0.01	5.9e-69	0.000102	91.4419	FALSE	NA	NA	NA
T9DM	rs10830963	C	G	92708710	-0.1	0.72	0.0083	2.8e-36	6.52e-05	58.5318	TRUE	NA	NA	NA
T10DM	rs10842994	C	T	27965150	0.077	0.8	0.0094	2e-16	2.39e-05	21.4726	FALSE	NA	NA	NA
T11DM	rs10908278	T	A	36103565	0.087	0.48	0.0075	2.6e-31	7.48e-05	67.1772	TRUE	TRUE	rs10908278	rs11263763
T12DM	rs10974438	A	C	4291928	-0.059	0.64	0.0078	3.2e-14	2.94e-05	26.3657	FALSE	NA	NA	NA
T13DM	rs1108646	A	G	17751478	0.05	0.33	0.008	4.4e-10	1.92e-05	17.2737	FALSE	NA	NA	NA
T14DM	rs11257655	C	T	12307894	-0.095	0.79	0.009	7.7e-26	4.12e-05	36.9705	FALSE	NA	NA	NA
T15DM	rs112674299	C	T	63982670	0.071	0.86	0.011	3.8e-11	1.12e-05	10.0321	FALSE	NA	NA	NA
T16DM	rs1127215	C	T	118000000	0.05	0.59	0.0076	6.2e-11	2.33e-05	20.9405	FALSE	NA	NA	NA
T17DM	rs115505614	C	T	102000000	-0.19	0.95	0.018	3.8e-27	1.18e-05	10.585	FALSE	NA	NA	NA
T18DM	rs11599737	G	A	115000000	0.1	0.904	0.013	3.3e-15	1.14e-05	10.2704	FALSE	NA	NA	NA
T19DM	rs11688682	G	C	121000000	0.065	0.73	0.0088	1.6e-13	2.39e-05	21.5074	TRUE	NA	NA	NA
T20DM	rs1169299	T	C	121000000	-0.061	0.53	0.0075	3e-16	3.67e-05	32.9576	FALSE	NA	NA	NA
T21DM	rs11708067	A	G	123000000	0.11	0.77	0.0089	3.1e-33	6.02e-05	54.1102	FALSE	NA	NA	NA
T22DM	rs11819995	C	T	128000000	-0.055	0.78	0.0089	8.5e-10	1.46e-05	13.1068	FALSE	NA	NA	NA
T23DM	rs12245680	T	C	115000000	-0.18	0.9	0.012	7.4e-49	4.51e-05	40.5017	FALSE	NA	NA	NA
T24DM	rs12454712	T	C	60845884	0.07	0.62	0.0079	5.6e-19	4.12e-05	36.9968	FALSE	NA	NA	NA
T25DM	rs12555274	G	C	22136440	-0.12	0.74	0.0085	3.1e-47	8.54e-05	76.7001	TRUE	NA	NA	NA
T26DM	rs1260326	T	C	27730940	-0.067	0.4	0.0076	7.4e-19	4.15e-05	37.3062	FALSE	NA	NA	NA
T27DM	rs12611068	T	C	13014314	0.055	0.4	0.0076	5.1e-13	2.8e-05	25.1392	FALSE	NA	NA	NA
T28DM	rs12632862	A	G	187000000	-0.058	0.45	0.0075	9.4e-15	3.3e-05	29.6041	FALSE	NA	NA	NA
T29DM	rs12641088	C	T	158000000	0.045	0.68	0.008	2.1e-08	1.53e-05	13.7702	FALSE	NA	NA	NA
T30DM	rs12912777	C	T	38852386	-0.085	0.88	0.012	3.3e-13	1.18e-05	10.5968	FALSE	NA	NA	NA
T31DM	rs13039863	G	C	42996184	-0.1	0.89	0.012	5.7e-17	1.51e-05	13.5974	TRUE	NA	NA	NA
T32DM	rs13179413	C	T	55868097	-0.056	0.72	0.0084	2.6e-11	2e-05	17.9203	FALSE	NA	NA	NA
T33DM	rs1320164	G	A	95960767	0.051	0.5	0.0074	5.5e-12	2.64e-05	23.7497	FALSE	NA	NA	NA
T34DM	rs13266634	C	T	118000000	0.12	0.69	0.0081	3.1e-53	0.000105	93.9026	FALSE	NA	NA	NA
T35DM	rs1359790	G	A	80717156	0.091	0.72	0.0083	6.5e-28	5.4e-05	48.4696	FALSE	NA	NA	NA
T36DM	rs1473781	G	A	41818917	-0.048	0.65	0.0078	7e-10	1.92e-05	17.2311	FALSE	NA	NA	NA
T37DM	rs1573090	T	G	137000000	0.055	0.53	0.0076	6.1e-13	2.91e-05	26.0924	FALSE	NA	NA	NA
T38DM	rs1641523	C	T	7549681	0.044	0.43	0.0076	8.3e-09	1.83e-05	16.4308	FALSE	NA	NA	NA
T39DM	rs17036160	C	T	12329783	0.12	0.88	0.011	8.6e-26	2.8e-05	25.1352	FALSE	NA	NA	NA
T40DM	rs17122772	C	G	23288935	-0.052	0.78	0.0091	8e-09	1.25e-05	11.2066	TRUE	NA	NA	NA
T41DM	rs17168486	C	T	14898282	-0.073	0.83	0.0098	7.5e-14	1.74e-05	15.6587	FALSE	NA	NA	NA
T42DM	rs1796330	G	C	71522953	0.051	0.57	0.0075	1e-11	2.52e-05	22.6674	TRUE	NA	NA	NA
T43DM	rs1801645	C	T	50356850	0.055	0.26	0.0087	1.9e-10	1.71e-05	15.379	FALSE	NA	NA	NA
T44DM	rs1872992	A	G	26457190	-0.06	0.75	0.0086	2.4e-12	2.03e-05	18.2534	FALSE	NA	NA	NA
T45DM	rs1999536	G	C	45581777	0.047	0.43	0.0075	4.4e-10	2.14e-05	19.2511	TRUE	NA	NA	NA
T46DM	rs2215383	T	C	15062983	-0.071	0.46	0.0075	1.7e-21	4.96e-05	44.5242	FALSE	NA	NA	NA
T47DM	rs2237895	A	C	2857194	-0.11	0.58	0.0076	9.9e-47	0.000114	102.074	FALSE	NA	NA	NA
T48DM	rs2238689	T	C	46178661	-0.072	0.59	0.0076	1.4e-21	4.83e-05	43.4234	FALSE	NA	NA	NA
T49DM	rs2241737	C	G	118000000	-0.046	0.46	0.0075	9.4e-10	2.08e-05	18.6889	TRUE	NA	NA	NA
T50DM	rs2258238	A	T	66221060	-0.12	0.89	0.012	1.9e-21	2.18e-05	19.5804	TRUE	NA	NA	NA
T51DM	rs2278524	G	A	4081975	-0.056	0.7	0.0081	3.6e-12	2.24e-05	20.0754	FALSE	NA	NA	NA
T52DM	rs2290203	G	A	91512067	-0.068	0.8	0.0092	1.6e-13	1.95e-05	17.4823	FALSE	NA	NA	NA
T53DM	rs231360	C	T	2692249	-0.07	0.61	0.0077	1.8e-19	4.38e-05	39.324	FALSE	NA	NA	NA
T54DM	rs2347252	T	C	138000000	-0.062	0.84	0.01	1.1e-09	1.15e-05	10.3328	FALSE	NA	NA	NA
T55DM	rs243019	T	C	60585806	-0.059	0.54	0.0075	2.1e-15	3.42e-05	30.7452	FALSE	NA	NA	NA
T56DM	rs2642596	C	T	71470825	-0.046	0.55	0.0075	1e-09	2.07e-05	18.6211	FALSE	NA	NA	NA
T57DM	rs2648731	G	A	52072194	-0.051	0.78	0.009	1.5e-08	1.23e-05	11.0206	FALSE	NA	NA	NA
T58DM	rs2723064	T	C	65279805	0.051	0.62	0.0077	4.2e-11	2.3e-05	20.6716	FALSE	NA	NA	NA
T59DM	rs2747567	A	G	32381337	-0.047	0.43	0.0078	1.3e-09	1.98e-05	17.7987	FALSE	NA	NA	NA
T60DM	rs2793829	C	T	120000000	-0.095	0.89	0.012	1.4e-15	1.37e-05	12.2716	FALSE	NA	NA	NA
T61DM	rs2796441	G	A	84308948	0.08	0.59	0.0076	1.3e-25	5.97e-05	53.6097	FALSE	NA	NA	NA
T62DM	rs2820446	C	G	220000000	0.062	0.71	0.0082	5.8e-14	2.62e-05	23.5425	TRUE	NA	NA	NA
T63DM	rs28429551	T	A	139000000	-0.079	0.25	0.0088	2e-19	3.36e-05	30.2227	TRUE	NA	NA	NA
T64DM	rs28661116	A	G	63861730	0.045	0.44	0.0075	1.5e-09	1.98e-05	17.7411	FALSE	NA	NA	NA
T65DM	rs28678152	T	C	90449523	0.079	0.26	0.0085	1.9e-20	3.7e-05	33.2404	FALSE	NA	NA	NA
T66DM	rs2925979	T	C	81534790	0.048	0.3	0.0081	2.5e-09	1.64e-05	14.7492	FALSE	NA	NA	NA
T67DM	rs2972144	A	G	227000000	-0.1	0.36	0.0078	2.9e-40	8.43e-05	75.7459	FALSE	NA	NA	NA
T68DM	rs2982521	A	T	140000000	0.044	0.38	0.0077	8.8e-09	1.71e-05	15.3864	TRUE	NA	NA	NA
T69DM	rs3019209	C	T	93060239	-0.046	0.32	0.008	8.3e-09	1.6e-05	14.389	FALSE	NA	NA	NA
T70DM	rs3094515	T	C	36043653	-0.047	0.36	0.0085	4.2e-08	1.57e-05	14.0889	FALSE	NA	NA	NA
T71DM	rs3131012	T	C	31115441	-0.051	0.46	0.0075	7.9e-12	2.56e-05	22.9726	FALSE	NA	NA	NA
T72DM	rs3217792	C	T	4386064	0.13	0.912	0.014	7.5e-22	1.54e-05	13.8402	FALSE	TRUE	rs3217792	rs3217795
T73DM	rs329124	A	G	134000000	-0.055	0.58	0.0075	1.7e-13	2.92e-05	26.2012	FALSE	NA	NA	NA
T74DM	rs340874	T	C	214000000	-0.071	0.45	0.0075	4.8e-21	4.94e-05	44.3629	FALSE	NA	NA	NA
T75DM	rs34584161	A	G	26776999	0.051	0.76	0.0088	5.2e-09	1.36e-05	12.2528	FALSE	NA	NA	NA
T76DM	rs34744311	C	T	94467287	0.12	0.63	0.0077	1e-57	0.000126	113.242	FALSE	NA	NA	NA
T77DM	rs348330	G	A	230000000	0.052	0.36	0.0078	3.7e-11	2.28e-05	20.4804	FALSE	NA	NA	NA
T78DM	rs35011184	G	A	115000000	-0.33	0.77	0.0089	1e-200	0.000542	487.227	FALSE	NA	NA	NA
T79DM	rs35318451	G	A	133000000	-0.044	0.67	0.008	4.4e-08	1.49e-05	13.3767	FALSE	NA	NA	NA
T80DM	rs35352848	T	C	23455582	0.089	0.79	0.0092	5.4e-22	3.46e-05	31.0524	FALSE	NA	NA	NA
T81DM	rs3757971	T	C	146000000	-0.063	0.62	0.0078	8.2e-16	3.42e-05	30.7405	FALSE	NA	NA	NA
T82DM	rs3768321	G	T	40035928	-0.075	0.8	0.0094	9.6e-16	2.27e-05	20.3716	FALSE	NA	NA	NA
T83DM	rs3934712	T	C	158000000	-0.051	0.79	0.0092	3.2e-08	1.14e-05	10.1964	FALSE	NA	NA	NA
T84DM	rs4132228	C	T	64708114	0.068	0.71	0.0083	2.6e-16	3.08e-05	27.6414	FALSE	NA	NA	NA
T85DM	rs4148856	G	C	123000000	-0.054	0.21	0.0091	2.4e-09	1.3e-05	11.6838	TRUE	NA	NA	NA
T86DM	rs4279506	G	C	23512896	0.043	0.61	0.0078	2.8e-08	1.61e-05	14.4603	TRUE	NA	NA	NA
T87DM	rs4457053	G	A	76424949	0.069	0.31	0.0081	1.5e-17	3.46e-05	31.0444	FALSE	NA	NA	NA
T88DM	rs465002	C	T	55808475	-0.08	0.26	0.0085	7.6e-21	3.8e-05	34.0873	FALSE	NA	NA	NA
T89DM	rs4679370	T	C	125000000	-0.047	0.46	0.0075	3.4e-10	2.17e-05	19.5103	FALSE	NA	NA	NA
T90DM	rs4686471	T	C	188000000	-0.07	0.39	0.0077	1.1e-19	4.38e-05	39.324	FALSE	NA	NA	NA
T91DM	rs4709746	C	T	164000000	0.074	0.87	0.011	3.5e-11	1.14e-05	10.237	FALSE	NA	NA	NA
T92DM	rs474513	A	G	161000000	0.051	0.52	0.0075	1.3e-11	2.57e-05	23.0835	FALSE	NA	NA	NA
T93DM	rs4804833	A	G	7970635	0.054	0.39	0.0077	1.6e-12	2.61e-05	23.4014	FALSE	NA	NA	NA
T94DM	rs484943	T	C	40400195	0.048	0.33	0.0083	5.5e-09	1.65e-05	14.7894	FALSE	TRUE	rs484943	rs35477346
T95DM	rs4865796	G	A	53272664	-0.061	0.31	0.0081	6.7e-14	2.7e-05	24.2628	FALSE	NA	NA	NA
T96DM	rs4886876	C	T	77838491	-0.076	0.25	0.0086	9.8e-19	3.26e-05	29.287	FALSE	NA	NA	NA
T97DM	rs4923543	G	A	28534898	-0.043	0.67	0.0079	4.5e-08	1.46e-05	13.1011	FALSE	NA	NA	NA
T98DM	rs4929965	A	G	2197286	0.07	0.38	0.0078	1.6e-19	4.23e-05	37.9515	FALSE	NA	NA	NA
T99DM	rs4976033	A	G	67714246	-0.047	0.59	0.0077	1e-09	2.01e-05	18.0255	FALSE	NA	NA	NA
T100DM	rs516946	T	C	41519248	-0.097	0.24	0.0088	5.6e-28	4.94e-05	44.3255	FALSE	NA	NA	NA
T101DM	rs5215	C	T	17408630	0.079	0.37	0.0077	9.4e-25	5.46e-05	49.0758	FALSE	NA	NA	NA
T102DM	rs55928417	G	T	25533568	0.046	0.56	0.0075	7.3e-10	2.06e-05	18.5384	FALSE	NA	NA	NA
T103DM	rs56337234	C	T	1784403	0.073	0.5	0.0076	1.3e-21	5.14e-05	46.1328	FALSE	NA	NA	NA
T104DM	rs591291	C	T	65264482	-0.058	0.7	0.0081	7.3e-13	2.4e-05	21.535	FALSE	NA	NA	NA
T105DM	rs59944054	G	A	62693175	-0.048	0.76	0.0088	4.6e-08	1.21e-05	10.8537	FALSE	NA	NA	NA
T106DM	rs6020381	G	T	48844348	0.048	0.53	0.0075	1.1e-10	2.27e-05	20.4067	FALSE	NA	NA	NA
T107DM	rs61462211	G	C	130000000	-0.068	0.67	0.0082	1e-16	3.39e-05	30.4104	TRUE	NA	NA	NA
T108DM	rs62492368	G	A	151000000	-0.05	0.69	0.008	3.8e-10	1.86e-05	16.7112	FALSE	NA	NA	NA
T109DM	rs62563593	A	G	19065825	-0.048	0.61	0.0076	3.2e-10	2.11e-05	18.9796	FALSE	NA	NA	NA
T110DM	rs6459733	G	C	157000000	0.062	0.67	0.008	1e-14	2.96e-05	26.5604	TRUE	NA	NA	NA
T111DM	rs648795	A	T	7049440	0.048	0.42	0.0076	3.5e-10	2.16e-05	19.4344	TRUE	NA	NA	NA
T112DM	rs6585827	G	A	124000000	0.047	0.52	0.0075	3.1e-10	2.18e-05	19.6045	FALSE	NA	NA	NA
T113DM	rs6600191	T	C	295795	0.065	0.82	0.0098	3.8e-11	1.45e-05	12.9866	FALSE	NA	NA	NA
T114DM	rs6770420	G	A	171000000	0.075	0.63	0.0077	2.6e-22	4.92e-05	44.2317	FALSE	NA	NA	NA
T115DM	rs6780171	T	A	186000000	-0.12	0.69	0.008	2.4e-51	0.000107	96.2651	TRUE	NA	NA	NA
T116DM	rs6813195	C	T	154000000	0.063	0.72	0.0084	7e-14	2.53e-05	22.6805	FALSE	NA	NA	NA
T117DM	rs6937438	G	A	43815364	0.054	0.29	0.0082	5.3e-11	1.99e-05	17.8589	FALSE	NA	NA	NA
T118DM	rs7015203	T	C	146000000	0.044	0.55	0.0075	5.2e-09	1.9e-05	17.0371	FALSE	NA	NA	NA
T119DM	rs703967	A	C	80953451	0.08	0.54	0.0075	3e-26	6.29e-05	56.5282	FALSE	NA	NA	NA
T120DM	rs7076754	G	A	115000000	0.1	0.84	0.01	4.6e-24	2.99e-05	26.8807	FALSE	NA	NA	NA
T121DM	rs7114479	T	C	2763228	0.049	0.6	0.0078	2.6e-10	2.11e-05	18.9432	FALSE	NA	NA	NA
T122DM	rs7120183	T	C	128000000	0.048	0.27	0.0084	8.9e-09	1.43e-05	12.872	FALSE	NA	NA	NA
T123DM	rs7166281	T	G	75928192	0.05	0.75	0.0087	7.4e-09	1.38e-05	12.3862	FALSE	NA	NA	NA
T124DM	rs719727	A	G	127000000	0.074	0.76	0.0087	2.4e-17	2.94e-05	26.3932	FALSE	NA	NA	NA
T125DM	rs72631105	G	A	123000000	-0.058	0.81	0.0098	3.7e-09	1.2e-05	10.7814	FALSE	NA	NA	NA
T126DM	rs72802342	C	A	75234872	0.16	0.922	0.014	2.7e-29	2.09e-05	18.7866	FALSE	NA	NA	NA
T127DM	rs736266	A	T	57387352	-0.051	0.48	0.0075	1e-11	2.57e-05	23.0835	TRUE	NA	NA	NA
T128DM	rs738408	C	T	44324730	-0.062	0.78	0.0089	3e-12	1.85e-05	16.6555	FALSE	NA	NA	NA
T129DM	rs73875816	T	C	186000000	0.071	0.85	0.011	2e-11	1.18e-05	10.6237	FALSE	NA	NA	NA
T130DM	rs73927890	C	T	33926402	0.053	0.74	0.0085	3.9e-10	1.67e-05	14.9608	FALSE	NA	NA	NA
T131DM	rs7451008	T	C	20673880	-0.15	0.73	0.0083	7e-76	0.000143	128.767	FALSE	NA	NA	NA
T132DM	rs76074250	A	G	2073182	-0.061	0.8	0.0094	1.1e-10	1.5e-05	13.4759	FALSE	NA	NA	NA
T133DM	rs7640397	C	T	46989828	-0.046	0.42	0.0075	5.6e-10	2.04e-05	18.3277	FALSE	NA	NA	NA
T134DM	rs7660000	C	T	89751858	0.046	0.71	0.0083	3.7e-08	1.41e-05	12.6488	FALSE	NA	NA	NA
T135DM	rs76895963	T	G	4384844	0.52	0.98	0.031	1.3e-64	1.23e-05	11.0299	FALSE	NA	NA	NA
T136DM	rs77101426	G	A	43698753	0.16	0.929	0.015	5.5e-28	1.67e-05	15.0096	FALSE	NA	NA	NA
T137DM	rs77464186	A	C	72460398	0.13	0.84	0.01	9e-37	5.06e-05	45.4294	FALSE	NA	NA	NA
T138DM	rs7968902	T	G	66363070	-0.057	0.43	0.0076	7.1e-14	3.07e-05	27.5745	FALSE	NA	NA	NA
T139DM	rs7978610	G	C	124000000	0.049	0.67	0.0079	7.7e-10	1.89e-05	17.0123	TRUE	NA	NA	NA
T140DM	rs8017808	G	T	38848419	0.048	0.75	0.0087	3.7e-08	1.27e-05	11.4151	FALSE	NA	NA	NA
T141DM	rs8037894	G	C	62394264	0.047	0.57	0.0075	4.4e-10	2.14e-05	19.2511	TRUE	NA	NA	NA
T142DM	rs825453	A	T	125000000	-0.044	0.4	0.0076	8.9e-09	1.79e-05	16.0889	TRUE	NA	NA	NA
T143DM	rs849135	G	A	28196413	0.1	0.51	0.0075	7.2e-41	9.89e-05	88.8619	FALSE	NA	NA	NA
T144DM	rs878521	G	A	44255643	-0.062	0.75	0.0087	8.7e-13	2.12e-05	19.0451	FALSE	NA	NA	NA
T145DM	rs9273531	C	T	32638071	-0.11	0.89	0.013	4.2e-17	1.56e-05	14.019	FALSE	TRUE	rs9273531	rs9274747
T146DM	rs9379084	G	A	7231843	0.12	0.89	0.012	3.8e-23	2.18e-05	19.5804	FALSE	NA	NA	NA
T147DM	rs963740	A	T	51096095	0.046	0.71	0.0082	1.4e-08	1.44e-05	12.9592	TRUE	NA	NA	NA
T148DM	rs9930501	A	G	53830452	-0.054	0.56	0.0075	6e-13	2.84e-05	25.5474	FALSE	NA	NA	NA
T149DM	rs998584	C	A	43757896	-0.055	0.52	0.0075	2.2e-13	2.99e-05	26.8466	FALSE	NA	NA	NA
